# Supplementary material for: A computational reward learning account of social media engagement
Source: Nat Commun. 2021 Feb 26;12:1311. doi: 10.1038/s41467-020-19607-x (PMC7910435; doi:10.1038/s41467-020-19607-x)
Supplement: Supplementary file 4 — Source data [file 41467_2020_19607_MOESM4_ESM.zip]

Archive with 8 entries (8 files):
- fig2_c.txt
- fig2_d.txt
- fig3_a.txt
- fig3_b.txt
- fig3_c.txt
- fig4_a.txt
- fig4_b.txt
- fig2_a.txt
