# Supplementary material for: A computational reward learning account of social media engagement
Source: Nat Commun. 2021 Feb 26;12:1311. doi: 10.1038/s41467-020-19607-x (PMC7910435; doi:10.1038/s41467-020-19607-x)
Supplement: Supplementary file 4 — Source data [file 41467_2020_19607_MOESM4_ESM.zip › fig2_c.txt]

tpost	Policy	Rmean
0.004	0.802967746178371	1.66715549312298
1.19313657407407	0.802100515490633	1.45014808578963
1.03827546296296	0.79913404029079	1.4483818456278
3.72461805555556	0.798538357049622	1.44664189528876
1.34726851851852	0.788389610086266	1.44318526981311
0.639756944444444	0.791832079853749	1.4413746594572
1.29886574074074	0.792326639233205	1.43945893440934
0.948784722222222	0.790287012278692	1.43766885177364
1.89083333333333	0.789616466678502	1.43712926395296
0.343738425925926	0.786792532783238	1.43504260228567
1.7352662037037	0.790320697514313	1.43220847298426
1.92641203703704	0.789192757142023	1.4320133243116
1.00517361111111	0.787935683710746	1.42991050366088
0.908923611111111	0.7886733579568	1.42818264590141
1.34833333333333	0.787929527841252	1.42704411368725
0.735821759259259	0.7862871294985	1.42524611123226
1.02773148148148	0.786179899462073	1.42403081702838
0.476458333333333	0.784825927843172	1.42230634173792
1.13111111111111	0.785209944613849	1.42006923036563
0.903101851851852	0.783227737457874	1.41833701375853
0.696180555555555	0.782775584082605	1.41660455207684
0.807268518518519	0.782186868233003	1.41535910262306
1.01118055555556	0.781145486506665	1.41359463545042
0.12625	0.779950828515	1.41187666563263
1.36922453703704	0.784793190470588	1.40545484557964
0.480046296296296	0.783216929200503	1.40486262701001
1.02075231481481	0.784353386370918	1.40264116313737
4.18457175925926	0.782590289556614	1.40092988194064
0.727164351851852	0.770003036078595	1.39721548602482
0.587465277777778	0.775419107978883	1.3954076093542
1.88290509259259	0.774861832020615	1.39343167166227
0.523599537037037	0.771396641458252	1.39139908515862
0.244050925925926	0.773423883695623	1.38929648071798
0.922476851851852	0.773484199555005	1.38611544838867
0.892083333333333	0.771495619626221	1.38440462677162
0.462719907407407	0.770702382530021	1.38328570578643
1.60247685185185	0.77059359768462	1.38161471833357
0.982569444444444	0.768319861243414	1.38034405216153
0.942037037037037	0.768177768599263	1.37924270290133
1.54009259259259	0.767349216258332	1.3793332716518
2.37243055555556	0.765426738790996	1.37749616014645
1.25241898148148	0.762671440371049	1.37517390096925
0.302905092592593	0.763784195217614	1.3734470294628
0.485381944444444	0.765936891596951	1.37031681127402
0.34224537037037	0.764718008707304	1.36812087874414
0.805289351851852	0.764306634365784	1.36529065077994
0.814710648148148	0.762684876698045	1.36354931390079
0.468738425925926	0.761854120511136	1.36181366650734
3.15149305555556	0.761817335925878	1.35956990914379
1.0434837962963	0.754992813452992	1.35732863055284
0.951354166666667	0.757730817162044	1.35564518495087
0.652662037037037	0.757076691541036	1.35395648075436
0.512615740740741	0.756825387782389	1.35209072761033
0.381365740740741	0.756314560778242	1.34997359608931
0.913414351851852	0.755849580319402	1.34737709937975
1.64070601851852	0.754462664836118	1.34628359256852
0.620462962962963	0.752311039573493	1.34443066791113
0.746180555555556	0.75223130508487	1.34372118029092
0.0757638888888889	0.75158047162137	1.34494201928936
0.30056712962963	0.758547118284058	1.33336110889265
0.0551157407407407	0.757044939243727	1.33021760320609
0.743587962962963	0.760156590313783	1.31433802959266
0.525173611111111	0.758572502378192	1.31317782382365
0.79400462962963	0.757979540943366	1.31229953075208
1.11075231481481	0.757213986010336	1.31237125315206
0.958333333333333	0.756094188880319	1.31131175179043
0.697280092592593	0.755015290701046	1.31323765304789
0.080150462962963	0.753918358026068	1.31442846860955
1.16668981481481	0.759897951718849	1.30347597196939
0.109780092592593	0.757318431423754	1.30181842035493
0.489664351851852	0.764405498799348	1.29438056223582
0.386851851851852	0.763038426507597	1.29281711209836
1.4777662037037	0.762529523749957	1.29026186516971
0.232581018518519	0.759870697536132	1.28853098020369
1.27077546296296	0.763998393493812	1.28459909633763
0.802106481481481	0.762125085489773	1.28353405755623
0.238414351851852	0.762157042131414	1.28183023589019
0.372638888888889	0.763221917748224	1.27858465857178
0.314548611111111	0.762186144032397	1.27655554813373
0.24068287037037	0.761529471186263	1.27473671119141
1.51753472222222	0.761050835128814	1.27092689156128
0.266689814814815	0.758084720397002	1.26919834549474
21.1092013888889	0.761674630184283	1.2657232151901
0.852314814814815	0.427035863016199	1.24970348517874
0.0404166666666667	0.459936539498323	1.24804246772597
0.169907407407407	0.476274641771921	1.22701533134164
0.357199074074074	0.475016834848699	1.22294980972556
0.251585648148148	0.47411547148652	1.22203920641474
0.399907407407407	0.47377265234965	1.21838615586924
0.620613425925926	0.472943599809609	1.2177063583862
0.441875	0.471806350983555	1.21584806580157
0.85943287037037	0.471491085998056	1.21355155847401
0.193483796296296	0.470081835052127	1.21191228344595
0.568009259259259	0.470464241073261	1.21025123837922
0.1596875	0.469235798007958	1.20890157099329
0.0832986111111111	0.470795065841728	1.20332046153921
0.237002314814815	0.470886724464681	1.19278257741856
0.959270833333333	0.469949933155405	1.19132297983328
0.516458333333333	0.468950821195839	1.19092575393968
0.283611111111111	0.469151060332294	1.18886796036342
0.580069444444444	0.469205570097414	1.18558887311506
0.0505439814814815	0.467929708035554	1.18367295042596
0.0628009259259259	0.476395023303671	1.1663690840233
0.208171296296296	0.47554192848583	1.1530254570365
0.335416666666667	0.474484353220035	1.15048331024747
0.574918981481481	0.473513289727253	1.14824843469223
0.213819444444444	0.472369600906371	1.14633552260528
0.57412037037037	0.473213504750864	1.14210700149843
0.260844907407407	0.472272833261282	1.14139069278287
0.886921296296296	0.472320956078161	1.13906266052917
0.396875	0.473638787532743	1.14225865282585
0.0502546296296296	0.47416771385042	1.13978837014552
0.523726851851852	0.479528301119691	1.1223866027279
1.00982638888889	0.477902797835265	1.12036855331837
0.236446759259259	0.476484674806262	1.11882765165122
0.66994212962963	0.478332159224552	1.1155761677976
0.38943287037037	0.477425322321604	1.11502248007558
0.101412037037037	0.476789081470397	1.11491371381841
0.122951388888889	0.47845322824027	1.10683767352072
0.373125	0.477640946202924	1.09965756593645
0.28275462962963	0.476487535896995	1.09767106097436
0.775462962962963	0.476128779800179	1.09439868187195
0.29681712962963	0.474670659216268	1.09276563666109
0.633078703703704	0.475519341447848	1.08963114094964
1.07606481481481	0.4744672097324	1.08843797999701
0.0822685185185185	0.473147608864811	1.08692644892436
0.429710648148148	0.482505759193716	1.07686186622345
1.20445601851852	0.481061296633944	1.07455400550038
0.321840277777778	0.479258512655791	1.07305536383234
2.08142361111111	0.481194390602579	1.07013693533979
0.240023148148148	0.477473761985513	1.06838555309083
0.217523148148148	0.482713823449595	1.06519391797763
0.517048611111111	0.482172686522814	1.06104291513804
0.503900462962963	0.480935477385129	1.05902679156205
0.821689814814815	0.480330345009717	1.05697557293085
0.954884259259259	0.480334713844529	1.05898215662632
0.869016203703704	0.479737918413698	1.05925747829523
1.2727662037037	0.479187183758153	1.05830066277162
0.677326388888889	0.477953078518215	1.05680938717537
0.242071759259259	0.478344273058535	1.05509272225418
0.275428240740741	0.479090698681743	1.0519324760145
0.405196759259259	0.478352129033655	1.0485903320305
0.931666666666667	0.477413985588649	1.04618222811978
0.167766203703704	0.475989166364068	1.04466251982314
0.771446759259259	0.479421832055979	1.03935524417428
0.445925925925926	0.477828772608792	1.03774436212883
0.144363425925926	0.477936725192588	1.035510348869
0.673819444444444	0.478990585727283	1.02997314050444
1.20604166666667	0.478418921653607	1.03005688659498
0.0544212962962963	0.477341156698867	1.02918830120076
0.876122685185185	0.494554255380094	1.01371503398321
0.187986111111111	0.492693922060578	1.01218769608864
0.993344907407407	0.495364692033514	1.00743101970227
0.0922453703703704	0.495498581017867	1.00834602703599
0.287893518518519	0.503477309241292	0.998828702417752
0.140891203703704	0.502488402308256	0.996821124309346
0.404039351851852	0.502730761786903	0.991140328109738
0.171180555555556	0.501665010820885	0.989338690178803
0.0909259259259259	0.502147713759832	0.984736741967626
0.32150462962963	0.502339246568612	0.975084196168744
0.0445023148148148	0.501088666257304	0.97218198869835
0.393981481481481	0.505958869046382	0.952543699393628
0.645185185185185	0.504538034579032	0.950103941068367
0.329131944444444	0.504288307240974	0.951374712064899
0.579074074074074	0.504618354925064	0.948535634856654
0.379016203703704	0.503593379345829	0.946699923845692
0.00172453703703704	0.503532352427771	0.944182543877487
0.436840277777778	0.694220175657821	0.438075936607385
0.269953703703704	0.693819870600678	0.437757599942334
0.29	0.693510452339878	0.438041963379841
0.530347222222222	0.693188480617026	0.434956346487478
0.199224537037037	0.692787486423785	0.434368742170619
0.750347222222222	0.693799770222748	0.430534043665891
0.541493055555556	0.693124804527035	0.429775687388359
0.601493055555556	0.692984021963235	0.429220736013836
0.457777777777778	0.692667492852726	0.428213317591696
0.650798611111111	0.69261717045569	0.426787519703326
0.497847222222222	0.69230206399937	0.426476355338342
0.245289351851852	0.692335709718661	0.424596237689929
0.682326388888889	0.692998345375769	0.420975715531443
0.558657407407407	0.692374350544572	0.420122814861429
0.3096875	0.692037429917902	0.420812257512486
0.740960648148148	0.69235933509366	0.418514033068617
0.816828703703704	0.691521878670528	0.417150655325473
0.426608796296296	0.691266672262286	0.41707442051094
0.488460648148148	0.691858408444906	0.414922117033432
0.418159722222222	0.691493398339768	0.413014078992467
0.209791666666667	0.691359309782476	0.41142158920694
0.0546527777777778	0.69099367495638	0.41199389625178
0.372152777777778	0.693050216092966	0.39720661596533
0.170196759259259	0.69204144038766	0.394772946631368
0.0344907407407407	0.692852225107901	0.389604595642772
0.0899884259259259	0.69533591389393	0.369673539286527
0.205115740740741	0.694581274323721	0.359954643197506
0.185023148148148	0.693873614971071	0.355655340930266
0.257280092592593	0.69375933953313	0.350898751650988
0.379097222222222	0.693388235311834	0.348648416546724
0.807361111111111	0.693108546107699	0.348061154959143
0.23744212962963	0.693133466548699	0.348606139130394
0.823912037037037	0.695050357145285	0.344880803764576
0.344560185185185	0.694824653613864	0.344847597202935
0.623240740740741	0.695868279738551	0.342243460694728
0.36619212962963	0.69523870416386	0.340715482482511
0.655763888888889	0.695668256547705	0.338257425427806
0.239826388888889	0.695388651381065	0.337989866856003
0.0341319444444444	0.696473508882718	0.334900129793537
0.0699884259259259	0.701549804106419	0.309322002089761
0.791990740740741	0.700945755479838	0.297436480931784
0.0811458333333333	0.699871241876454	0.296193574611709
0.643599537037037	0.707356557189455	0.285423283301621
0.214444444444444	0.706362198581137	0.283957306842877
0.337824074074074	0.707957146958246	0.279850848953978
0.476712962962963	0.707832764075089	0.280200869275188
1.3996875	0.707483658685111	0.278888149624412
0.498449074074074	0.709284428729966	0.281021284243612
0.111099537037037	0.709153082593058	0.280980575359394
0.988159722222222	0.70995197111788	0.278488168763815
0.8859375	0.712536094357269	0.28162654414743
0.465486111111111	0.712176863154408	0.283482310348614
0.106435185185185	0.712578237492214	0.282126400635101
0.681435185185185	0.715365196928225	0.273908166772517
0.148009259259259	0.714401568392473	0.272515721178001
0.529918981481482	0.717081209113438	0.26719271457247
0.326099537037037	0.717401274088956	0.268451144330633
0.77525462962963	0.717798552943897	0.265722314797358
0.470462962962963	0.717347638302129	0.265071327440365
0.812662037037037	0.717778449017597	0.263141560068095
1.003125	0.718027667205857	0.264331792043063
0.00236111111111111	0.717674284360488	0.263303141044477
0.622222222222222	1.08767621956191	-0.106352816004712
0.467546296296296	1.08911770553835	-0.104127777983838
0.146203703703704	1.08927959913708	-0.104769367632274
0.900763888888889	1.09106867670054	-0.110131916877627
0.540219907407407	1.09135049711336	-0.109845485622409
0.214560185185185	1.09155489854263	-0.110229574521998
0.770787037037037	1.09294337093863	-0.11428327716252
1.0450462962963	1.09307638582751	-0.114166886208496
1.20341435185185	1.09326294620746	-0.113734653754844
0.191747685185185	1.09322945110611	-0.114378069560572
0.735289351851852	1.09607611539217	-0.117122670739566
1.86590277777778	1.09682842387468	-0.115866065679165
0.439965277777778	1.09719101980306	-0.115606507574417
0.532337962962963	1.09834048917307	-0.116363820166822
0.610439814814815	1.098263008206	-0.117966331345305
0.729398148148148	1.09822607936102	-0.119353051827301
0.974652777777778	1.09837433677083	-0.118703502828455
0.797141203703704	1.09838947509527	-0.118931781235477
1.21601851851852	1.09864551557624	-0.119969994880933
0.306134259259259	1.09995439226165	-0.11701232715748
1.46046296296296	1.10260067659711	-0.119841934715172
1.15505787037037	1.10348354591918	-0.119138824031663
0.249907407407407	1.10376083707358	-0.119812159241671
0.030162037037037	1.10535459117235	-0.121492651077925
0.387361111111111	1.11140751913493	-0.148633340760608
1.02945601851852	1.11326428822918	-0.143675750022195
0.0679282407407407	1.11324671003298	-0.143837092146434
0.672685185185185	1.12338777398671	-0.154287955351853
1.40019675925926	1.12273365525855	-0.155523371049797
0.844236111111111	1.12333764475937	-0.154820423622455
0.693449074074074	1.11863670401044	-0.146207624906445
0.693564814814815	1.11890549977788	-0.147405625241126
0.660775462962963	1.11899394163779	-0.14800487946686
3.62298611111111	1.11886503441121	-0.141492884853396
0.923483796296296	1.11914411081298	-0.141427224832752
3.56696759259259	1.11995495975824	-0.141696204227334
1.1496875	1.13125550710985	-0.137452430605459
0.890729166666667	1.13005284226302	-0.136921028554065
2.23914351851852	1.13037012541706	-0.137827962210861
0.779664351851852	1.13178800581374	-0.136837133380369
1.83586805555556	1.13253800242521	-0.137294755780074
0.974386574074074	1.13290865955538	-0.13702140477013
2.32292824074074	1.13369397038595	-0.137837301727337
3.22002314814815	1.1359463693331	-0.136227465696024
0.376435185185185	1.13655614699626	-0.13563816115578
4.24592592592593	1.13634128666285	-0.135534097674904
0.793032407407407	1.13695851111181	-0.135395512513538
0.549016203703704	1.1385532907753	-0.135833854172229
0.771354166666667	1.13871991643161	-0.136182946962355
0.2171875	1.13856438571984	-0.137251640663704
0.424884259259259	1.14086597488877	-0.141252451669246
0.488981481481481	1.14078016057686	-0.142074703847115
0.227037037037037	1.14083037061344	-0.142622029921762
0.758668981481482	1.14176286207787	-0.145848933879522
0.206539351851852	1.14190945227165	-0.145737136323616
0.649050925925926	1.13969472393125	-0.141572547586316
0.100405092592593	1.13920941810247	-0.142862325489463
0.969074074074074	1.14406459041929	-0.151546512645851
0.259097222222222	1.1501983413524	-0.144584959907986
0.142476851851852	1.1518126502202	-0.146735110303215
0.401296296296296	1.15233660384937	-0.150456384199862
1.03583333333333	1.15310967843027	-0.147810990552828
0.138912037037037	1.15272195899394	-0.148562032367834
0.0202893518518519	1.15790218565411	-0.154234759522234
0.673634259259259	1.16240980618337	-0.191270132864255
1.06326388888889	1.16172875279462	-0.192488734609775
0.343229166666667	1.16157213963773	-0.19318720489429
0.703715277777778	1.1630606340412	-0.195092423384124
0.96712962962963	1.16319094108825	-0.195054533522388
1.16123842592593	1.16310005693816	-0.195844181691958
1.74487268518519	1.16309805130545	-0.196459786420755
0.59681712962963	1.16478678809414	-0.193764845614196
1.63533564814815	1.15619911911463	-0.186187673433281
0.431365740740741	1.15780762651771	-0.184745210566331
0.670891203703704	1.16029794740663	-0.186720888162748
1.63967592592593	1.16268861760339	-0.177182403429615
1.95680555555556	1.1624474261606	-0.177540962032336
1.02922453703704	1.16323536156649	-0.175387114672071
0.642731481481481	1.16125176913364	-0.17313703261241
0.0772569444444444	1.16139221689387	-0.173232376540205
0.5521875	1.16754787020283	-0.183923683056799
0.926203703703704	1.16693693211113	-0.185443565750015
1.98288194444444	1.16718093230139	-0.185087130099277
1.0821412037037	1.16705855751439	-0.185307816241979
1.06956018518519	1.1677882585734	-0.185994441095732
2.34773148148148	1.1679007938807	-0.186093479182568
0.431388888888889	1.16787093072572	-0.186203964010235
0.373784722222222	1.15571920170075	-0.179806747389689
1.01378472222222	1.15592548921309	-0.181503553705851
1.02575231481481	1.15555391333881	-0.182254443278602
0.78724537037037	1.15566130304258	-0.182395499573645
0.963009259259259	1.15529997935824	-0.180428156588273
0.751782407407407	1.15526732517767	-0.181230570143533
0.545717592592593	1.15560436967488	-0.18231006255176
0.663969907407407	1.15603162832051	-0.183849922961333
0.400300925925926	1.15599550666573	-0.18509143532375
2.53506944444444	1.15651264363207	-0.186629451399129
1.94461805555556	1.17308516772074	-0.178916424564731
3.3962037037037	1.17227407105558	-0.177363096099474
0.7815625	1.1760008663771	-0.174867742597271
1.07918981481481	1.16004435156517	-0.168726395908444
0.119826388888889	1.15993737619858	-0.169426255024926
2.04686342592593	1.16701926208713	-0.176697967893544
2.91377314814815	1.18860942352241	-0.165545530246837
1.66045138888889	1.19336154569783	-0.160174344361558
3.57684027777778	1.19316712372184	-0.159942901417346
1.47744212962963	1.19345073802466	-0.159844788515381
1.28729166666667	1.17690829356774	-0.151921899671491
0.651956018518519	1.17619358269917	-0.147698723016301
3.28693287037037	1.17633602448679	-0.147783816261049
0.189039351851852	1.17806559326809	-0.147160826981268
1.06642361111111	1.19055485141854	-0.151163178289933
0.827395833333333	1.1968286528617	-0.144110830456852
1.17949074074074	1.19715052323034	-0.145094396910582
0.973055555555556	1.19722337308897	-0.145134001263073
1.63494212962963	1.19636407719147	-0.140564250218811
0.369664351851852	1.196976940435	-0.139764596660699
0.856168981481482	1.20001021354609	-0.142094754015518
0.18943287037037	1.20137871569976	-0.139453247683136
0.999884259259259	1.20452626273675	-0.144044875413225
2.38315972222222	1.20397524075845	-0.144831641302537
0.257962962962963	1.20714839751764	-0.14259934680342
1.73642361111111	1.20420907866508	-0.141176539003889
0.430034722222222	1.21879201105597	-0.131366084005217
3.10405092592593	1.22147907568783	-0.133361898853182
1.05512731481482	1.22786407956078	-0.131003401539687
1.01989583333333	1.22946836204205	-0.131747935586603
0.474409722222222	1.22948922552038	-0.130131234323245
1.59434027777778	1.23022497368619	-0.131336041162483
0.671111111111111	1.23050031504004	-0.131160223359682
0.218981481481481	1.22731177995839	-0.127623877253974
0.505196759259259	1.2289142355864	-0.130994850535974
0.259097222222222	1.2300477010934	-0.127300652145716
0.0498032407407407	1.22888454040298	-0.122277132057482
2.53349537037037	1.22773990309567	-0.116475279086526
2.12997685185185	1.26154645669516	-0.102888642160159
1.11728009259259	1.25036196705998	-0.0750599870356329
3.4577662037037	1.23357419040664	-0.0584481728819395
0.899386574074074	1.25708977820034	-0.0484132339170272
0.340983796296296	1.2304589057466	-0.0379950792747809
3.00637731481481	1.22488786797771	-0.0279883675458544
9.20574074074074	1.26569932102453	-0.0126796073234891
0.438414351851852	1.39529836606092	0.00822640443301555
0.504305555555556	1.2921677021783	0.0199881098650016
0.619421296296296	1.2930575802931	0.0338001444317343
0.559953703703704	1.29540851337	0.05450564500772
0.357766203703704	1.29521919091154	0.0571148996004792
0.799768518518519	1.29434823530828	0.0612414230155908
0.0359490740740741	1.29381697174848	0.0601208190126505
0.798229166666667	1.31234109220548	0.0358407952076253
0.299108796296296	1.31147379000385	0.034730268381176
0.377604166666667	1.31291430043297	0.0318060611869851
1.32751157407407	1.31290100682317	0.0318795853764709
0.277465277777778	1.31450463265408	0.0335889235397551
0.594976851851852	1.31276879324869	0.0352219711961571
0.970405092592593	1.3173959979626	0.0498892788864201
1.21162037037037	1.31970809451604	0.0561372592217084
0.0834953703703704	1.31949140535569	0.0553762271290337
0.735138888888889	1.3312602328229	0.0449202128933536
0.332060185185185	1.33200493101617	0.0461053248374035
0.770335648148148	1.33231786057821	0.0452618234458074
0.157997685185185	1.3317857736621	0.0441079621965499
1.04783564814815	1.33478132773499	0.0391777052771475
0.826377314814815	1.33559074616514	0.0401142892118225
3.21388888888889	1.3354073003864	0.0408323783788883
0.0106597222222222	1.33454734129562	0.0404823279365863
0.599918981481481	1.59684727433395	-0.0413960402216568
1.24363425925926	1.59602435347702	-0.0428360482401896
0.0872916666666667	1.60638799013604	-0.0267611886743239
0.28375	1.61797021008559	-0.0367584311989615
0.512476851851852	1.61750809004014	-0.0392301043492131
0.220810185185185	1.61823718934013	-0.0361369460663324
0.732106481481481	1.61906307669797	-0.0388888227929747
1.32873842592593	1.62367819857861	-0.0298974759855227
0.51599537037037	1.62367517177965	-0.0299325517718103
0.527407407407407	1.6226293052435	-0.0286246539022715
1.95373842592593	1.62265449368948	-0.0278783930061134
1.78638888888889	1.62293331492124	-0.0276945232740511
0.943761574074074	1.62272565171443	-0.0263594319620725
1.05699074074074	1.62350869184158	-0.0272693624172779
1.22444444444444	1.6234339373033	-0.0280778636116051
0.869756944444445	1.62333522263213	-0.0287701148618052
0.0705671296296296	1.62349116799056	-0.0291606176616901
0.923645833333333	1.63339966675768	-0.0415277221961634
0.0281134259259259	1.63671697141207	-0.0376654998984747
0.0703240740740741	1.65544932295485	-0.0585439632540929
2.64078703703704	1.65521683428999	-0.0649722934491929
0.322592592592593	1.68540710013595	-0.0532396104863878
1.67996527777778	1.69168878575314	-0.0559349128279013
0.448981481481481	1.69109359217276	-0.0563982501113222
0.0610300925925926	1.69055671754975	-0.0559349415406567
0.0133680555555556	1.69614606200767	-0.0702340074539878
0.729675925925926	1.69870398752595	-0.12236662444037
1.21755787037037	1.70138341272323	-0.118725139790894
0.217094907407407	1.70726684111454	-0.106796924791971
0.569884259259259	1.69098688515048	-0.0904704234515957
0.0665856481481481	1.69051245472799	-0.0919711258540017
0.206782407407407	1.69626660217212	-0.103281274770424
0.535763888888889	1.69574092476365	-0.107489354676552
2.90392361111111	1.69547793857815	-0.108485957703188
1.14233796296296	1.69669314577466	-0.108000086756218
0.173148148148148	1.69692026940436	-0.108092322566876
0.524016203703704	1.68910337427183	-0.0999652486591566
0.365046296296296	1.69152332493963	-0.09322710846401
1.03804398148148	1.68899913055908	-0.0770587794297492
1.05533564814815	1.68891413332947	-0.0772537239354066
0.673819444444444	1.68910707351163	-0.0684635360726478
0.595243055555556	1.68963242713753	-0.0697312471408722
0.9484375	1.68936211824888	-0.0657904515088136
0.653831018518518	1.69562689400364	-0.0481344831507836
0.884143518518519	1.6956911100093	-0.0482545022730309
3.42311342592593	1.69948296379891	-0.0318733131395341
1.06108796296296	1.69902043638853	-0.0320630365531076
1.71303240740741	1.69528324715749	-0.0304731243766053
2.0978125	1.69498994069117	-0.0309514110036616
1.19826388888889	1.69532303296446	-0.0301325741549195
0.630532407407407	1.69436232847272	-0.029045279482158
2.34097222222222	1.69006200567212	-0.0214481150879752
0.771180555555556	1.68948868320223	-0.021790924037171
1.18461805555556	1.68562841853621	-0.0193244685565594
1.06972222222222	1.68583523683095	-0.0188514960942872
0.906643518518519	1.68573214437701	-0.017861259955713
0.698599537037037	1.68540939018765	-0.0158240996572839
1.21662037037037	1.68542859381644	-0.0158707842028417
2.93746527777778	1.68538229688643	-0.0159786034168557
1.29439814814815	1.72505055541768	0.00707547292602539
0.875763888888889	1.72616363116519	0.00639570729372057
0.915509259259259	1.726579023083	0.00539574438944111
0.1684375	1.72653835962665	0.0044394433182716
1.5434837962963	1.72415046761197	0.00762967132518498
0.155046296296296	1.73322253224611	0.0142335047437195
1.05226851851852	1.73854306260486	0.0103969992716392
0.842060185185185	1.75012004722534	0.0233156807174149
0.293368055555556	1.74994887533545	0.0240615236494024
0.114803240740741	1.75091401222406	0.0222782650867899
0.558599537037037	1.74904872093729	0.0326150525421916
0.972673611111111	1.7562832643137	0.0489825536395103
1.33928240740741	1.76205293789462	0.0630074690873956
0.858472222222222	1.76350934178969	0.0670895462444476
1.8165162037037	1.75879311342282	0.0768029386019063
0.195150462962963	1.77309436040255	0.0917877816962438
0.004	1.76673123171352	0.0956770405355982
0.996597222222222	1.80851347870158	-0.122522665746434
2.88533564814815	1.80838366264135	-0.122727391894914
1.08114583333333	1.80828575279571	-0.122818118406555
2.01864583333333	1.79672108530008	-0.116369650605577
0.142395833333333	1.79707750418359	-0.116063507102465
2.07046296296296	1.7996529976072	-0.117398769220377
1.15805555555556	1.80149623359742	-0.11647889552964
0.391909722222222	1.80218035111894	-0.117151903305155
0.181273148148148	1.80347839139201	-0.118753455128939
0.720578703703704	1.80443742259317	-0.122957374238743
0.427395833333333	1.80517564223985	-0.121723518144673
0.579016203703704	1.80583923517412	-0.123734536338979
0.295648148148148	1.80650489618352	-0.119816810282407
0.842824074074074	1.80706920523838	-0.121551718596708
2.1378587962963	1.81281988702863	-0.111163464034142
0.30875	1.81254187070788	-0.111429599337469
1.02780092592593	1.77725715733929	-0.0921088256393708
0.591770833333333	1.77674281363481	-0.0929014001572183
0.400289351851852	1.77638353014975	-0.0919512982262334
1.66585648148148	1.77662336696633	-0.0929136458924906
1.20615740740741	1.77688975055335	-0.0927469868593356
1.10752314814815	1.7744947911975	-0.0874234149054728
1.71046296296296	1.77461952835404	-0.0881535745710135
1.80484953703704	1.78018269091791	-0.0790052068247706
1.25803240740741	1.78092172894756	-0.0716291395192656
0.770300925925926	1.78131485111553	-0.0722690302053055
0.310231481481481	1.78131104945031	-0.0721727414413395
2.06496527777778	1.77575676013495	-0.0600220014094081
0.896030092592592	1.77623027900989	-0.0597725201649097
1.13621527777778	1.76477830798935	-0.0499500400639892
0.24244212962963	1.7652053897468	-0.0482921457566978
2.63729166666667	1.75828542792443	-0.0405226177288104
1.70226851851852	1.75910214838104	-0.0401916221123394
0.21525462962963	1.75844856323316	-0.039467375032278
0.998912037037037	1.76093792169395	-0.0411249012957501
1.09069444444444	1.76029755613068	-0.0419740826828437
1.88321759259259	1.76057937200668	-0.0391587522535785
1.86540509259259	1.7612178770762	-0.0383820538219717
2.42450231481482	1.76118259621331	-0.0352189482941096
1.01606481481482	1.76136512210839	-0.0349298450281963
0.625347222222222	1.73644449425299	-0.0172287179783159
0.208229166666667	1.73465825483057	-0.0126376855815856
0.300949074074074	1.73641602287575	-0.0168276375765205
2.61396990740741	1.73737121220059	-0.00656812131874462
0.889328703703704	1.77534785940496	0.00985306221513158
1.27949074074074	1.77291720558616	0.011258526080832
0.287222222222222	1.77264137762876	0.0105677666005349
0.607511574074074	1.77387264891675	0.00932128375500783
0.282881944444444	1.77378906810585	0.00907727834468265
0.637013888888889	1.77264813804781	0.0125686836773463
0.721990740740741	1.7723659616234	0.0117917851268926
0.274490740740741	1.77225647658314	0.0105778168969608
0.921238425925926	1.77313979434667	0.00859243970787272
1.11114583333333	1.77329225575862	0.00883634595937719
1.16814814814815	1.77619389622125	0.024191765112543
0.744016203703704	1.77617006377406	0.0240257304104773
0.137326388888889	1.77665848254107	0.0228419504015232
0.49568287037037	1.77651073461546	0.0230627481286161
0.567060185185185	1.77607850580539	0.0218931416139805
0.788344907407407	1.77595594673955	0.0203465545031378
0.974097222222222	1.77780896666224	0.0287982999466416
0.461273148148148	1.77762273873997	0.027885516850592
0.6346875	1.77858148336035	0.025985674666749
0.795625	1.77863663582277	0.0263947370151962
0.844618055555555	1.77853883314198	0.0258832106848401
0.536076388888889	1.77855953674118	0.0266308600574775
1.65230324074074	1.77904956723876	0.0249942002152581
0.95630787037037	1.79109414757754	0.0358038237658944
1.21037037037037	1.79172276254545	0.0348706729561083
3.10777777777778	1.79151273806101	0.0341243324209513
1.06871527777778	1.83281016981128	0.055907142841453
0.668425925925926	1.8284164836608	0.0580448770342914
2.30387731481482	1.828435047377	0.0579119812594899
2.11166666666667	1.83156138239684	0.0598454684730006
1.87614583333333	1.83046680473461	0.0653368620591316
1.72111111111111	1.82773076619453	0.0767589279246723
0.350763888888889	1.82610076912076	0.0869373318385947
0.609270833333333	1.82784534153357	0.0856268758145897
3.2299537037037	1.82757086275544	0.0847611770920104
0.141956018518518	1.83108386056046	0.0861213190978568
1.05681712962963	1.8481976933124	0.0805636685048092
0.838553240740741	1.84789465219351	0.0802849066151005
0.977835648148148	1.84808325088959	0.0792038076050144
4.11318287037037	1.84906679628877	0.0866373166241138
1.72011574074074	1.8551804414568	0.0886041268601497
3.14188657407407	1.85369722339825	0.0892016332453716
3.29643518518519	1.87850796856301	0.106697106180274
1.49386574074074	1.878371017276	0.106221997112376
10.9737152777778	1.87953211584193	0.105542846437598
23.0215625	2.12724844785817	0.131681983002987
1.37609953703704	2.12648583538874	0.131625217943449
2.52553240740741	2.14248095577038	0.130882642373135
1.06289351851852	2.1754433539203	0.159642798824205
16.4295486111111	2.17494779025022	0.159916228665422
7.4587037037037	2.1590815546234	0.158889901546455
0.341759259259259	2.04836065796321	0.171220791534408
3.65028935185185	2.06668439045294	0.168631958722197
1.4056712962963	2.07248784649513	0.170416851138218
1.89048611111111	1.98951127800108	0.20732851181707
0.666921296296296	1.99223556984839	0.213210753831045
1.45797453703704	1.99381422054959	0.211817020199007
2.8453125	1.99401379651578	0.212229755409752
2.94708333333333	1.99296070772761	0.211561880197041
3.21590277777778	1.99282700502751	0.211490887314136
1.78422453703704	1.99283944390973	0.212008804860944
1.83138888888889	1.97232372513988	0.226244139045307
1.46804398148148	1.97234962965456	0.229705977417253
0.8346875	1.97206673240601	0.23010583790534
5.03707175925926	1.97228571586361	0.229543347335093
2.20342592592593	2.02882199000276	0.243031312839518
2.75497685185185	2.03070697480335	0.242314957901392
2.07386574074074	2.03082653341779	0.242794980787109
4.06903935185185	2.02628133126127	0.249249351785872
2.49092592592593	2.0435797096489	0.257996795050802
5.20858796296296	2.04458532284521	0.257262080184505
7.36159722222222	2.04179887863223	0.25629316888656
1.86295138888889	2.06856751485513	0.2688009585721
1.97884259259259	2.00027847131153	0.281189624080576
4.58449074074074	2.00002109487225	0.280415797922121
2.47931712962963	2.00047046450032	0.280652671070119
1.8502662037037	1.99814224997923	0.281678601911114
1.73560185185185	1.99055954659097	0.29345381624574
3.3552662037037	1.98827135512926	0.311783279311034
3.73152777777778	1.98665083519899	0.310897543840824
1.2756712962963	1.98611641183853	0.309969858413045
1.88158564814815	1.98525453692789	0.310245256930125
1.19386574074074	1.9845769007265	0.309432292690795
2.96202546296296	1.98216568620467	0.312666503079148
1.74859953703704	1.98365006344945	0.313612077371835
1.96443287037037	1.94816554084463	0.342686440629759
3.14905092592593	1.94777832504181	0.34183955653907
2.08582175925926	1.97976318788097	0.369025999424541
2.89018518518519	1.94866736938751	0.398048692535198
2.22105324074074	1.96445724008087	0.417989729358544
4.09425925925926	1.95122467149549	0.437374554731045
11.7426273148148	1.94967840152371	0.436688502290889
0.679386574074074	1.93454321859646	0.434743617642968
1.34873842592593	1.85782006308876	0.441654705899434
2.15862268518518	1.86208408895287	0.448425729937963
2.61905092592593	1.86150419387474	0.448040546733946
2.37505787037037	1.86846009878907	0.463750358736274
0.989641203703704	1.86609339451138	0.472292649199354
2.50739583333333	1.86659186312745	0.471729225633471
5.51871527777778	1.8755961242925	0.477850129002326
5.79003472222222	1.87188657272128	0.47671293201918
0.216712962962963	1.87418988993078	0.486274072165675
4.55484953703704	1.89669897380216	0.482183613249762
3.0744212962963	1.94176186123515	0.492639139298076
3.40770833333333	1.94322915627843	0.491449486151743
2.70032407407407	1.94251684763786	0.490191832429203
1.05211805555556	1.94216618132817	0.490273073659194
1.9812037037037	1.94276335790277	0.489733061570861
3.1912037037037	1.96762003941174	0.516819643654713
6.98902777777778	1.96578734159511	0.515559827075353
3.5050462962963	1.98180171352236	0.519858410169784
2.31480324074074	1.98615561981078	0.518519713002016
4.99575231481481	1.98572500430245	0.518620923530024
0.758645833333333	1.98079354681671	0.516896781047233
4.0921412037037	1.98381929423331	0.516109829833143
3.99091435185185	2.03240579648748	0.530780293972941
1.98243055555556	2.02889045230528	0.562186391546806
1.26980324074074	1.98271826235297	0.585000786450051
2.84873842592593	1.98189590254236	0.58566328722603
1.2016087962963	2.01724295623287	0.608280316302097
1.06331018518519	1.97445375676544	0.634028157543816
2.810625	1.97158654421855	0.651941083909366
1.23756944444444	1.99485487004822	0.665485469428602
3.07417824074074	1.99540068923246	0.664885719369806
1.64740740740741	2.02956912426603	0.683712436853162
0.375081018518518	2.01978102493406	0.690283421885401
0.577361111111111	2.01186991233452	0.696174033261964
0.135347222222222	2.01134144119722	0.695618015354948
1.07945601851852	2.00559904409676	0.707652027772931
3.84821759259259	2.01639538299506	0.719543291508837
3.27416666666667	2.06869386576942	0.738591584613871
3.75706018518519	2.06820543650987	0.738672903882959
1.16298611111111	2.07925354301061	0.762496171173586
2.01662037037037	2.07901741460368	0.762411433508027
1.71409722222222	2.08199920033207	0.766441426367547
1.90030092592593	2.07558870862425	0.786077591421037
1.30145833333333	2.07875247280118	0.805655987512997
1.58306712962963	2.07833158383806	0.805554364895769
1.23071759259259	2.07966528360458	0.812014774576965
1.09215277777778	2.07942984294261	0.811305978740286
0.316111111111111	2.07912961267999	0.809976929411361
0.582152777777778	2.06743934217882	0.824405603127302
1.36392361111111	2.06678965534086	0.823815389941121
0.50462962962963	2.08209009379297	0.844032560717945
0.044849537037037	2.08226313727283	0.843244322816796
3.399375	2.08577273844661	0.834525650947705
2.64252314814815	2.13287765003734	0.848719154866402
1.13878472222222	2.12638855535325	0.856616094481384
1.75876157407407	2.09372063601646	0.87799139115642
0.469340277777778	2.10009476423997	0.889130281170956
2.02164351851852	2.07913985994325	0.904961965359365
1.92981481481481	2.08179882095978	0.907024312344071
1.08831018518519	2.07774687118615	0.944995176157661
1.34969907407407	2.07837501042366	0.943578159127335
5.63200231481482	2.08274611436745	0.962502867994368
5.56179398148148	2.07274767566981	0.960302148058672
1.39289351851852	2.07118267576581	0.974293988418053
1.16231481481481	2.02173994550862	0.986012441905598
2.29738425925926	2.02134406757609	0.985174182133918
0.300428240740741	2.02082370417636	0.985234826574487
2.05072916666667	2.02280756285247	0.983946722390062
1.10482638888889	2.05703250775313	1.00384345668156
2.63113425925926	2.0447888724238	1.01614488071907
8.09247685185185	2.04488530081974	1.01660637905806
0.806886574074074	2.0200877308745	1.01217665166233
1.21825231481481	2.02656513622985	1.01120457736197
0.419490740740741	2.03052217185707	1.02231003968071
0.739780092592592	2.03130092588156	1.0205709911663
0.134224537037037	2.04030186561807	1.05063521298085
0.0114583333333333	2.03025379576252	1.06617543201498
0.960277777777778	2.03680066427211	1.00793754382097
3.6541087962963	2.05009791406546	1.02259659444294
1.12127314814815	2.10402866893762	1.04284820191968
1.69928240740741	2.10563356531289	1.04196854601281
3.40653935185185	2.10410246049074	1.04039604913208
1.16371527777778	2.11881773519044	1.04938288395087
1.67114583333333	2.12151113994816	1.04790257125967
1.77059027777778	2.13645639973307	1.07862659774559
1.46076388888889	2.13570884278808	1.07758956569099
0.627476851851852	2.13535646797216	1.07664874069256
1.17489583333333	2.1357107170081	1.07545179364999
1.90623842592593	2.13424814973819	1.07395328513889
0.266168981481481	2.13237666837654	1.07227112949114
2.66047453703704	2.13739538176372	1.06882133678927
2.5096875	2.13762634792984	1.06918485337152
0.799375	2.13710145451257	1.06842843669202
1.04270833333333	2.1340885580681	1.06981596991309
0.847696759259259	2.13729338593356	1.08565465851753
0.920752314814815	2.136953192301	1.08407467782758
4.17329861111111	2.13736290423829	1.09867661281348
0.7778125	2.12905358742923	1.09632347689466
4.12978009259259	2.12987871579131	1.09588745658639
3.16832175925926	2.15151188771332	1.10253803451827
3.16092592592593	2.15312732853526	1.10017352585897
1.40126157407407	2.15248344423812	1.09841574783483
4.54976851851852	2.1377002217247	1.10644087984708
1.57909722222222	2.12695785837106	1.10323853828256
3.0443287037037	2.07239807469409	1.12137893858819
1.60616898148148	2.07182096076815	1.12144277931202
1.87655092592593	2.07004026519314	1.12221430614462
1.38855324074074	2.0724533577877	1.13364645305323
5.43765046296296	2.07225027625894	1.13267454115724
0.987824074074074	2.15043487183833	1.15215385042737
1.76733796296296	2.11944638748508	1.1589620691568
3.27642361111111	2.11834613932823	1.1584393488116
0.968854166666667	2.13457623503186	1.16965778764873
1.7937037037037	2.13475962175534	1.16927528678008
0.244351851851852	2.14741324837494	1.18547530228961
2.52003472222222	2.15158213729851	1.18232820853059
3.21834490740741	2.1718840595033	1.19156258451656
0.949456018518518	2.17480642920117	1.19677241024626
3.8108912037037	2.16821862628312	1.19935982249324
2.46083333333333	2.22061753439491	1.21792647177555
2.50421296296296	2.21955816133946	1.21817155095521
0.215775462962963	2.21968333278936	1.23812577002369
0.057037037037037	2.19023814051617	1.25066587991976
0.283993055555556	2.18898129495605	1.25385981960727
3.5591087962963	2.19209011387216	1.2709065495542
1.41511574074074	2.19929360532292	1.27333852005897
1.53491898148148	2.1431695632207	1.299153487336
0.558993055555556	2.14218269284078	1.29739233238256
1.70681712962963	2.14335506362217	1.2953972465677
4.85431712962963	2.14047681799371	1.29356364067301
3.29034722222222	2.17248656657386	1.30398129509091
1.88491898148148	2.17613625000668	1.30115016067368
1.90436342592593	2.17723055394903	1.29981844334938
2.14780092592593	2.17669845608899	1.31283053762709
1.02575231481481	2.1761312974489	1.31372805302434
1.08206018518519	2.17519148611511	1.31386537476357
3.82328703703704	2.17431345558446	1.31220856042947
1.71385416666667	2.21712763539917	1.32811692361091
1.10127314814815	2.17359136956372	1.34837350532251
2.91991898148148	2.17381549038098	1.34669294015478
3.45144675925926	2.18123833437564	1.35121878676902
1.51015046296296	2.17976777442849	1.34997099107459
3.55706018518519	2.18128898332056	1.34877188835503
3.11621527777778	2.19368917711514	1.35522584090535
2.79421296296296	2.18698936943326	1.36856696105477
2.00501157407407	2.18700944964259	1.36596769843721
1.13900462962963	2.17413258972231	1.38123736219737
5.39892361111111	2.13643510354737	1.42378439023159
2.49178240740741	2.16880616041533	1.43158434747145
1.76611111111111	2.1699548321452	1.4308948768545
1.70113425925926	2.16230336304512	1.44025194613095
1.9846875	2.1615717757775	1.43827366970431
4.15398148148148	2.16382692241515	1.44928345482543
1.17957175925926	2.15469655884651	1.44547303135593
9.18543981481482	2.09857612365059	1.4640464284514
2.9166087962963	2.03255961116943	1.45590916762634
2.86569444444444	2.04948578890328	1.45307049546323
2.98331018518519	2.04876077703191	1.45027570128519
1.14302083333333	2.04755645830857	1.4473956952334
0.76931712962963	2.04771608593141	1.44683878321821
0.297743055555556	2.0426000855182	1.45819525959152
0.004	2.03109273171497	1.48071948455378
1.0672337962963	2.08880054720564	1.28165339481358
0.0157986111111111	2.09455714113027	1.28779196090821
0.00414351851851852	2.14248242512395	1.24150499929657
0.00350694444444444	2.1441231769883	1.04700697722189
0.498668981481482	2.1437902752219	0.80949030570448
0.116898148148148	2.14794068237858	0.818861197648741
0.764479166666667	2.14552573173977	0.823896251600321
1.47070601851852	2.15720576258487	0.842710880329608
0.0816666666666667	2.17601539013885	0.870081634641866
0.568564814814815	2.14968447558544	0.888655242988396
0.311770833333333	2.15174943892824	0.89399434305241
0.707222222222222	2.14766829130279	0.907772987645611
1.90894675925926	2.15994614809052	0.940242589560711
8.17119212962963	2.1812495928623	0.95844694773007
2.29857638888889	2.39408285877083	0.992528465483673
2.54678240740741	2.29484959289318	1.00932330879855
1.42635416666667	2.29437280322695	1.00983546915927
2.65469907407407	2.24983287234264	1.04902814565396
1.40233796296296	2.26804977306739	1.06437678987895
1.81736111111111	2.26256774352999	1.06824403593466
2.22270833333333	2.26149656129841	1.06720080462089
5.3787037037037	2.26036729660186	1.06598759007384
2.44290509259259	2.2483983082394	1.06239644272003
1.79792824074074	2.17961549204648	1.08560429935672
1.14418981481481	2.17848892232514	1.0863437128987
7.30626157407407	2.17569428764101	1.08962179646716
0.685	2.16339587533732	1.08773153655182
8.69866898148148	2.09493201247376	1.09797237097993
3.0034837962963	2.05249506074808	1.09275834846653
1.21409722222222	1.96930147053008	1.10724978640792
2.24199074074074	1.96815374273023	1.10752105145501
3.56565972222222	1.99136882878526	1.13076403856677
5.19591435185185	1.98796977865771	1.12870608364424
1.36436342592593	1.98130544142804	1.12503086875772
3.82961805555556	1.9797266008401	1.12526729992273
2.1003125	1.97803599177967	1.12485439594193
3.03939814814815	1.9794917663541	1.1236239977836
1.88869212962963	1.9766335857711	1.12129448299598
2.97819444444444	1.97795317665568	1.11956587136852
3.06465277777778	1.98000282333471	1.1220630418117
3.12076388888889	1.97928481681064	1.12151587132152
0.632384259259259	1.97848239807604	1.11914310342123
4.10579861111111	1.97634784732754	1.11973180724189
5.03079861111111	1.97162243629078	1.11856394274619
8.95217592592593	1.96878790260884	1.11622123901599
0.749837962962963	1.9912028405499	1.12210845402867
3.47090277777778	2.00420742159633	1.12044129064755
1.66621527777778	1.99652628117668	1.11786412851811
2.46972222222222	1.99773468853893	1.11682444667322
1.90604166666667	2.00410157178957	1.12558605908404
3.06798611111111	1.99091260924017	1.14776629013442
1.62740740740741	2.01523095027445	1.16929710840834
1.36545138888889	1.99884548370173	1.18018140356294
1.41902777777778	1.9980895074028	1.1803725776515
4.95925925925926	1.99745637026465	1.18174596780411
1.44159722222222	1.98583779572773	1.17866320337087
5.57221064814815	1.98663003069198	1.17823767774841
4.38805555555556	1.96906285837047	1.17415475060712
4.08599537037037	1.9516998040056	1.18821749111047
2.80856481481481	1.95175162350287	1.18569845133751
7.97329861111111	1.95245630676281	1.18459224338566
4.0302662037037	2.12275294676008	1.21770621797567
0.707361111111111	2.12501943714212	1.21694683797601
3.02229166666667	2.12612829065282	1.21639422135144
1.5553125	2.12794859482204	1.21749507579884
