# Supplementary material for: A computational reward learning account of social media engagement
Source: Nat Commun. 2021 Feb 26;12:1311. doi: 10.1038/s41467-020-19607-x (PMC7910435; doi:10.1038/s41467-020-19607-x)
Supplement: Supplementary file 4 — Source data [file 41467_2020_19607_MOESM4_ESM.zip › fig2_d.txt]

"tpost"
0.004
1.19313657407407
1.03827546296296
3.72461805555556
1.34726851851852
0.639756944444444
1.29886574074074
0.948784722222222
1.89083333333333
0.343738425925926
1.7352662037037
1.92641203703704
1.00517361111111
0.908923611111111
1.34833333333333
0.735821759259259
1.02773148148148
0.476458333333333
1.13111111111111
0.903101851851852
0.696180555555555
0.807268518518519
1.01118055555556
0.12625
1.36922453703704
0.480046296296296
1.02075231481481
4.18457175925926
0.727164351851852
0.587465277777778
1.88290509259259
0.523599537037037
0.244050925925926
0.922476851851852
0.892083333333333
0.462719907407407
1.60247685185185
0.982569444444444
0.942037037037037
1.54009259259259
2.37243055555556
1.25241898148148
0.302905092592593
0.485381944444444
0.34224537037037
0.805289351851852
0.814710648148148
0.468738425925926
3.15149305555556
1.0434837962963
0.951354166666667
0.652662037037037
0.512615740740741
0.381365740740741
0.913414351851852
1.64070601851852
0.620462962962963
0.746180555555556
0.0757638888888889
0.30056712962963
0.0551157407407407
0.743587962962963
0.525173611111111
0.79400462962963
1.11075231481481
0.958333333333333
0.697280092592593
0.080150462962963
1.16668981481481
0.109780092592593
0.489664351851852
0.386851851851852
1.4777662037037
0.232581018518519
1.27077546296296
0.802106481481481
0.238414351851852
0.372638888888889
0.314548611111111
0.24068287037037
1.51753472222222
0.266689814814815
21.1092013888889
0.852314814814815
0.0404166666666667
0.169907407407407
0.357199074074074
0.251585648148148
0.399907407407407
0.620613425925926
0.441875
0.85943287037037
0.193483796296296
0.568009259259259
0.1596875
0.0832986111111111
0.237002314814815
0.959270833333333
0.516458333333333
0.283611111111111
0.580069444444444
0.0505439814814815
0.0628009259259259
0.208171296296296
0.335416666666667
0.574918981481481
0.213819444444444
0.57412037037037
0.260844907407407
0.886921296296296
0.396875
0.0502546296296296
0.523726851851852
1.00982638888889
0.236446759259259
0.66994212962963
0.38943287037037
0.101412037037037
0.122951388888889
0.373125
0.28275462962963
0.775462962962963
0.29681712962963
0.633078703703704
1.07606481481481
0.0822685185185185
0.429710648148148
1.20445601851852
0.321840277777778
2.08142361111111
0.240023148148148
0.217523148148148
0.517048611111111
0.503900462962963
0.821689814814815
0.954884259259259
0.869016203703704
1.2727662037037
0.677326388888889
0.242071759259259
0.275428240740741
0.405196759259259
0.931666666666667
0.167766203703704
0.771446759259259
0.445925925925926
0.144363425925926
0.673819444444444
1.20604166666667
0.0544212962962963
0.876122685185185
0.187986111111111
0.993344907407407
0.0922453703703704
0.287893518518519
0.140891203703704
0.404039351851852
0.171180555555556
0.0909259259259259
0.32150462962963
0.0445023148148148
0.393981481481481
0.645185185185185
0.329131944444444
0.579074074074074
0.379016203703704
0.00172453703703704
0.436840277777778
0.269953703703704
0.29
0.530347222222222
0.199224537037037
0.750347222222222
0.541493055555556
0.601493055555556
0.457777777777778
0.650798611111111
0.497847222222222
0.245289351851852
0.682326388888889
0.558657407407407
0.3096875
0.740960648148148
0.816828703703704
0.426608796296296
0.488460648148148
0.418159722222222
0.209791666666667
0.0546527777777778
0.372152777777778
0.170196759259259
0.0344907407407407
0.0899884259259259
0.205115740740741
0.185023148148148
0.257280092592593
0.379097222222222
0.807361111111111
0.23744212962963
0.823912037037037
0.344560185185185
0.623240740740741
0.36619212962963
0.655763888888889
0.239826388888889
0.0341319444444444
0.0699884259259259
0.791990740740741
0.0811458333333333
0.643599537037037
0.214444444444444
0.337824074074074
0.476712962962963
1.3996875
0.498449074074074
0.111099537037037
0.988159722222222
0.8859375
0.465486111111111
0.106435185185185
0.681435185185185
0.148009259259259
0.529918981481482
0.326099537037037
0.77525462962963
0.470462962962963
0.812662037037037
1.003125
0.00236111111111111
0.622222222222222
0.467546296296296
0.146203703703704
0.900763888888889
0.540219907407407
0.214560185185185
0.770787037037037
1.0450462962963
1.20341435185185
0.191747685185185
0.735289351851852
1.86590277777778
0.439965277777778
0.532337962962963
0.610439814814815
0.729398148148148
0.974652777777778
0.797141203703704
1.21601851851852
0.306134259259259
1.46046296296296
1.15505787037037
0.249907407407407
0.030162037037037
0.387361111111111
1.02945601851852
0.0679282407407407
0.672685185185185
1.40019675925926
0.844236111111111
0.693449074074074
0.693564814814815
0.660775462962963
3.62298611111111
0.923483796296296
3.56696759259259
1.1496875
0.890729166666667
2.23914351851852
0.779664351851852
1.83586805555556
0.974386574074074
2.32292824074074
3.22002314814815
0.376435185185185
4.24592592592593
0.793032407407407
0.549016203703704
0.771354166666667
0.2171875
0.424884259259259
0.488981481481481
0.227037037037037
0.758668981481482
0.206539351851852
0.649050925925926
0.100405092592593
0.969074074074074
0.259097222222222
0.142476851851852
0.401296296296296
1.03583333333333
0.138912037037037
0.0202893518518519
0.673634259259259
1.06326388888889
0.343229166666667
0.703715277777778
0.96712962962963
1.16123842592593
1.74487268518519
0.59681712962963
1.63533564814815
0.431365740740741
0.670891203703704
1.63967592592593
1.95680555555556
1.02922453703704
0.642731481481481
0.0772569444444444
0.5521875
0.926203703703704
1.98288194444444
1.0821412037037
1.06956018518519
2.34773148148148
0.431388888888889
0.373784722222222
1.01378472222222
1.02575231481481
0.78724537037037
0.963009259259259
0.751782407407407
0.545717592592593
0.663969907407407
0.400300925925926
2.53506944444444
1.94461805555556
3.3962037037037
0.7815625
1.07918981481481
0.119826388888889
2.04686342592593
2.91377314814815
1.66045138888889
3.57684027777778
1.47744212962963
1.28729166666667
0.651956018518519
3.28693287037037
0.189039351851852
1.06642361111111
0.827395833333333
1.17949074074074
0.973055555555556
1.63494212962963
0.369664351851852
0.856168981481482
0.18943287037037
0.999884259259259
2.38315972222222
0.257962962962963
1.73642361111111
0.430034722222222
3.10405092592593
1.05512731481482
1.01989583333333
0.474409722222222
1.59434027777778
0.671111111111111
0.218981481481481
0.505196759259259
0.259097222222222
0.0498032407407407
2.53349537037037
2.12997685185185
1.11728009259259
3.4577662037037
0.899386574074074
0.340983796296296
3.00637731481481
9.20574074074074
0.438414351851852
0.504305555555556
0.619421296296296
0.559953703703704
0.357766203703704
0.799768518518519
0.0359490740740741
0.798229166666667
0.299108796296296
0.377604166666667
1.32751157407407
0.277465277777778
0.594976851851852
0.970405092592593
1.21162037037037
0.0834953703703704
0.735138888888889
0.332060185185185
0.770335648148148
0.157997685185185
1.04783564814815
0.826377314814815
3.21388888888889
0.0106597222222222
0.599918981481481
1.24363425925926
0.0872916666666667
0.28375
0.512476851851852
0.220810185185185
0.732106481481481
1.32873842592593
0.51599537037037
0.527407407407407
1.95373842592593
1.78638888888889
0.943761574074074
1.05699074074074
1.22444444444444
0.869756944444445
0.0705671296296296
0.923645833333333
0.0281134259259259
0.0703240740740741
2.64078703703704
0.322592592592593
1.67996527777778
0.448981481481481
0.0610300925925926
0.0133680555555556
0.729675925925926
1.21755787037037
0.217094907407407
0.569884259259259
0.0665856481481481
0.206782407407407
0.535763888888889
2.90392361111111
1.14233796296296
0.173148148148148
0.524016203703704
0.365046296296296
1.03804398148148
1.05533564814815
0.673819444444444
0.595243055555556
0.9484375
0.653831018518518
0.884143518518519
3.42311342592593
1.06108796296296
1.71303240740741
2.0978125
1.19826388888889
0.630532407407407
2.34097222222222
0.771180555555556
1.18461805555556
1.06972222222222
0.906643518518519
0.698599537037037
1.21662037037037
2.93746527777778
1.29439814814815
0.875763888888889
0.915509259259259
0.1684375
1.5434837962963
0.155046296296296
1.05226851851852
0.842060185185185
0.293368055555556
0.114803240740741
0.558599537037037
0.972673611111111
1.33928240740741
0.858472222222222
1.8165162037037
0.195150462962963
0.004
0.996597222222222
2.88533564814815
1.08114583333333
2.01864583333333
0.142395833333333
2.07046296296296
1.15805555555556
0.391909722222222
0.181273148148148
0.720578703703704
0.427395833333333
0.579016203703704
0.295648148148148
0.842824074074074
2.1378587962963
0.30875
1.02780092592593
0.591770833333333
0.400289351851852
1.66585648148148
1.20615740740741
1.10752314814815
1.71046296296296
1.80484953703704
1.25803240740741
0.770300925925926
0.310231481481481
2.06496527777778
0.896030092592592
1.13621527777778
0.24244212962963
2.63729166666667
1.70226851851852
0.21525462962963
0.998912037037037
1.09069444444444
1.88321759259259
1.86540509259259
2.42450231481482
1.01606481481482
0.625347222222222
0.208229166666667
0.300949074074074
2.61396990740741
0.889328703703704
1.27949074074074
0.287222222222222
0.607511574074074
0.282881944444444
0.637013888888889
0.721990740740741
0.274490740740741
0.921238425925926
1.11114583333333
1.16814814814815
0.744016203703704
0.137326388888889
0.49568287037037
0.567060185185185
0.788344907407407
0.974097222222222
0.461273148148148
0.6346875
0.795625
0.844618055555555
0.536076388888889
1.65230324074074
0.95630787037037
1.21037037037037
3.10777777777778
1.06871527777778
0.668425925925926
2.30387731481482
2.11166666666667
1.87614583333333
1.72111111111111
0.350763888888889
0.609270833333333
3.2299537037037
0.141956018518518
1.05681712962963
0.838553240740741
0.977835648148148
4.11318287037037
1.72011574074074
3.14188657407407
3.29643518518519
1.49386574074074
10.9737152777778
23.0215625
1.37609953703704
2.52553240740741
1.06289351851852
16.4295486111111
7.4587037037037
0.341759259259259
3.65028935185185
1.4056712962963
1.89048611111111
0.666921296296296
1.45797453703704
2.8453125
2.94708333333333
3.21590277777778
1.78422453703704
1.83138888888889
1.46804398148148
0.8346875
5.03707175925926
2.20342592592593
2.75497685185185
2.07386574074074
4.06903935185185
2.49092592592593
5.20858796296296
7.36159722222222
1.86295138888889
1.97884259259259
4.58449074074074
2.47931712962963
1.8502662037037
1.73560185185185
3.3552662037037
3.73152777777778
1.2756712962963
1.88158564814815
1.19386574074074
2.96202546296296
1.74859953703704
1.96443287037037
3.14905092592593
2.08582175925926
2.89018518518519
2.22105324074074
4.09425925925926
11.7426273148148
0.679386574074074
1.34873842592593
2.15862268518518
2.61905092592593
2.37505787037037
0.989641203703704
2.50739583333333
5.51871527777778
5.79003472222222
0.216712962962963
4.55484953703704
3.0744212962963
3.40770833333333
2.70032407407407
1.05211805555556
1.9812037037037
3.1912037037037
6.98902777777778
3.5050462962963
2.31480324074074
4.99575231481481
0.758645833333333
4.0921412037037
3.99091435185185
1.98243055555556
1.26980324074074
2.84873842592593
1.2016087962963
1.06331018518519
2.810625
1.23756944444444
3.07417824074074
1.64740740740741
0.375081018518518
0.577361111111111
0.135347222222222
1.07945601851852
3.84821759259259
3.27416666666667
3.75706018518519
1.16298611111111
2.01662037037037
1.71409722222222
1.90030092592593
1.30145833333333
1.58306712962963
1.23071759259259
1.09215277777778
0.316111111111111
0.582152777777778
1.36392361111111
0.50462962962963
0.044849537037037
3.399375
2.64252314814815
1.13878472222222
1.75876157407407
0.469340277777778
2.02164351851852
1.92981481481481
1.08831018518519
1.34969907407407
5.63200231481482
5.56179398148148
1.39289351851852
1.16231481481481
2.29738425925926
0.300428240740741
2.05072916666667
1.10482638888889
2.63113425925926
8.09247685185185
0.806886574074074
1.21825231481481
0.419490740740741
0.739780092592592
0.134224537037037
0.0114583333333333
0.960277777777778
3.6541087962963
1.12127314814815
1.69928240740741
3.40653935185185
1.16371527777778
1.67114583333333
1.77059027777778
1.46076388888889
0.627476851851852
1.17489583333333
1.90623842592593
0.266168981481481
2.66047453703704
2.5096875
0.799375
1.04270833333333
0.847696759259259
0.920752314814815
4.17329861111111
0.7778125
4.12978009259259
3.16832175925926
3.16092592592593
1.40126157407407
4.54976851851852
1.57909722222222
3.0443287037037
1.60616898148148
1.87655092592593
1.38855324074074
5.43765046296296
0.987824074074074
1.76733796296296
3.27642361111111
0.968854166666667
1.7937037037037
0.244351851851852
2.52003472222222
3.21834490740741
0.949456018518518
3.8108912037037
2.46083333333333
2.50421296296296
0.215775462962963
0.057037037037037
0.283993055555556
3.5591087962963
1.41511574074074
1.53491898148148
0.558993055555556
1.70681712962963
4.85431712962963
3.29034722222222
1.88491898148148
1.90436342592593
2.14780092592593
1.02575231481481
1.08206018518519
3.82328703703704
1.71385416666667
1.10127314814815
2.91991898148148
3.45144675925926
1.51015046296296
3.55706018518519
3.11621527777778
2.79421296296296
2.00501157407407
1.13900462962963
5.39892361111111
2.49178240740741
1.76611111111111
1.70113425925926
1.9846875
4.15398148148148
1.17957175925926
9.18543981481482
2.9166087962963
2.86569444444444
2.98331018518519
1.14302083333333
0.76931712962963
0.297743055555556
0.004
1.0672337962963
0.0157986111111111
0.00414351851851852
0.00350694444444444
0.498668981481482
0.116898148148148
0.764479166666667
1.47070601851852
0.0816666666666667
0.568564814814815
0.311770833333333
0.707222222222222
1.90894675925926
8.17119212962963
2.29857638888889
2.54678240740741
1.42635416666667
2.65469907407407
1.40233796296296
1.81736111111111
2.22270833333333
5.3787037037037
2.44290509259259
1.79792824074074
1.14418981481481
7.30626157407407
0.685
8.69866898148148
3.0034837962963
1.21409722222222
2.24199074074074
3.56565972222222
5.19591435185185
1.36436342592593
3.82961805555556
2.1003125
3.03939814814815
1.88869212962963
2.97819444444444
3.06465277777778
3.12076388888889
0.632384259259259
4.10579861111111
5.03079861111111
8.95217592592593
0.749837962962963
3.47090277777778
1.66621527777778
2.46972222222222
1.90604166666667
3.06798611111111
1.62740740740741
1.36545138888889
1.41902777777778
4.95925925925926
1.44159722222222
5.57221064814815
4.38805555555556
4.08599537037037
2.80856481481481
7.97329861111111
4.0302662037037
0.707361111111111
3.02229166666667
1.5553125
