# Supplementary material for: A computational reward learning account of social media engagement
Source: Nat Commun. 2021 Feb 26;12:1311. doi: 10.1038/s41467-020-19607-x (PMC7910435; doi:10.1038/s41467-020-19607-x)
Supplement: Supplementary file 4 — Source data [file 41467_2020_19607_MOESM4_ESM.zip › fig3_a.txt]

RL_model	No_learning_model
0.123178600828718	0.876821399171282
0.535238493244794	0.464761506755206
0.965397988636123	0.0346020113638768
0.765126017980478	0.234873982019522
0.997807227825605	0.00219277217439496
0.979103922299877	0.020896077700123
0.99999999247438	7.52562018618522e-09
0.90635181059562	0.0936481894043803
0.190246239897865	0.809753760102136
0.226294096469695	0.773705903530305
0.999975771425421	2.42285745791477e-05
0.999963845336805	3.61546631951413e-05
0.986939883443791	0.0130601165562086
0.987000625951018	0.0129993740489823
0.984760079935348	0.0152399200646523
0.139072370018336	0.860927629981664
0.737675725046182	0.262324274953818
1	2.9688747258192e-16
0.999827870175554	0.000172129824446543
0.999999999999991	8.60384600558748e-15
0.163017945471465	0.836982054528535
0.999999998931736	1.06826446967463e-09
0.997213388800761	0.00278661119923932
0.980115407468375	0.0198845925316254
0.143478115022731	0.856521884977269
0.929963625701557	0.0700363742984434
0.321758518571498	0.678241481428502
0.882774170689547	0.117225829310453
1	9.94550918443673e-34
1	3.83815045824726e-19
0.999999834824459	1.65175541150771e-07
0.134316831226891	0.865683168773109
0.558777811297689	0.441222188702311
0.883703383516354	0.116296616483646
0.122215118172932	0.877784881827068
0.92423931671428	0.0757606832857204
0.25200688970626	0.74799311029374
0.120186523610831	0.879813476389169
0.974198367464914	0.0258016325350865
0.199235969066558	0.800764030933442
0.998633732011411	0.00136626798858912
0.992468013645815	0.00753198635418502
0.977142711547266	0.0228572884527342
0.556166695436351	0.443833304563649
0.849504171726289	0.150495828273711
0.942709654574361	0.0572903454256389
0.999999999295294	7.04706123656438e-10
0.137593601084038	0.862406398915962
0.979675794492951	0.0203242055070487
0.18511382570885	0.81488617429115
0.488178676562531	0.511821323437469
0.119865630634048	0.880134369365952
1	1.8397136736072e-19
1	1.11478499194792e-29
0.999999997764931	2.23506925757664e-09
1	2.45009341882138e-16
0.792203833487817	0.207796166512183
0.207311999165287	0.792688000834713
0.997547979521877	0.00245202047812274
1	2.91515016360885e-28
0.999999999878004	1.21996438346532e-10
0.999999999922155	7.78449233981817e-11
0.95496675047248	0.04503324952752
0.999992936106722	7.06389327809258e-06
0.158401664076281	0.841598335923719
1	5.74599762366991e-17
0.999999999999988	1.15631336606673e-14
0.999999871610088	1.28389912145594e-07
0.710930197342899	0.289069802657101
0.999812589146079	0.000187410853920559
0.99997366986621	2.63301337904139e-05
0.391074797343104	0.608925202656897
0.161273550709989	0.838726449290011
0.999999999960713	3.92874953827924e-11
0.759967972425022	0.240032027574978
0.999999997621855	2.37814539963707e-09
0.989411816608016	0.0105881833919837
0.746422501101639	0.253577498898361
0.13104262143123	0.86895737856877
1	1.18834057787339e-19
0.33209408584917	0.66790591415083
0.131945625678138	0.868054374321862
0.803524167694719	0.196475832305281
0.999834238576048	0.0001657614239522
1	2.27848229519498e-60
0.999113694090192	0.00088630590980804
0.582028866504075	0.417971133495925
0.884482138244154	0.115517861755846
0.999999999999832	1.67658393467665e-13
0.972727625560692	0.0272723744393075
0.132969996608233	0.867030003391767
0.999999999999838	1.61563925290522e-13
0.999684545914301	0.000315454085698782
0.999999999805806	1.94193964271332e-10
0.444419354599751	0.555580645400249
0.775834226389037	0.224165773610963
0.25369573461454	0.74630426538546
0.999992752972416	7.24702758430252e-06
0.959033368023455	0.0409666319765446
0.129179111224529	0.870820888775471
0.295051798709644	0.704948201290356
0.999584396587928	0.000415603412071758
0.755549712172846	0.244450287827155
0.776312996825044	0.223687003174956
0.999998224841267	1.77515873319028e-06
0.998359057840188	0.00164094215981182
0.999999959769856	4.02301435054184e-08
0.999944905236394	5.5094763605796e-05
0.154454828356203	0.845545171643797
0.999945824722899	5.41752771011213e-05
0.465037425410402	0.534962574589598
1	3.64370440674585e-27
0.718550443149672	0.281449556850328
0.273607065368954	0.726392934631046
0.999999924340682	7.56593178033958e-08
0.839714044172789	0.160285955827211
0.627285060152305	0.372714939847695
0.248840980691791	0.751159019308209
0.999998425272342	1.5747276579235e-06
0.368741688293105	0.631258311706895
0.821032140960047	0.178967859039953
0.15697803966379	0.84302196033621
0.99616095715556	0.0038390428444405
0.218422286427061	0.78157771357294
0.999302379692	0.000697620308000475
0.999999999792578	2.0742181504851e-10
1	6.5586176829445e-19
0.99999895625347	1.04374653041958e-06
0.99999853109379	1.46890620990641e-06
0.999990833742137	9.16625786315928e-06
0.478006021068269	0.521993978931731
0.999202782528853	0.000797217471147414
0.460086170328643	0.539913829671357
0.999999999999772	2.28535922370005e-13
0.440293584825838	0.559706415174161
1	4.43516252035517e-110
0.813355978481073	0.186644021518927
0.999999852277655	1.47722345341191e-07
0.999999700515372	2.99484627752618e-07
0.971716174487086	0.0282838255129137
0.179341381619415	0.820658618380585
0.582133251747586	0.417866748252414
0.999882945304027	0.000117054695973022
0.999999999842478	1.57522424129742e-10
0.999999725937728	2.74062272214019e-07
0.999993091375414	6.90862458559345e-06
0.998777273828924	0.0012227261710762
0.221003094124458	0.778996905875542
0.132990072609652	0.867009927390348
0.155048632602356	0.844951367397644
1	1.00776020329104e-47
0.988448440242172	0.0115515597578277
0.153319785049699	0.846680214950301
0.792987265277178	0.207012734722822
1	1.23587612701441e-37
0.896555883866119	0.103444116133881
0.46741856971859	0.53258143028141
0.466169766777448	0.533830233222552
0.0513374439060615	0.948662556093938
0.170014074774371	0.829985925225629
0.425919565889314	0.574080434110686
1	7.46058684687494e-46
0.943631337770213	0.056368662229787
0.848252419946091	0.151747580053909
0.995567225488768	0.00443277451123227
0.999999967137505	3.28624951472194e-08
0.991866495820101	0.00813350417989866
0.605321686790926	0.394678313209074
0.785427009525303	0.214572990474697
0.355733926503649	0.64426607349635
0.300856133094541	0.699143866905459
0.18209560777341	0.81790439222659
0.999999988529669	1.14703312554754e-08
0.999999988526225	1.14737748600084e-08
0.708567929996534	0.291432070003466
0.999772788683841	0.000227211316158756
0.480027983616052	0.519972016383948
0.945708125783677	0.0542918742163226
0.974033383951115	0.0259666160488852
0.854360255195861	0.145639744804139
0.999999986445965	1.35540345657626e-08
0.683732741890555	0.316267258109445
0.982978665433276	0.0170213345667244
0.251126867560839	0.748873132439161
0.999979807430881	2.01925691192795e-05
0.21875994858479	0.78124005141521
0.277836376295144	0.722163623704856
0.119590682747262	0.880409317252738
0.999982017701894	1.79822981060037e-05
0.99967013561185	0.000329864388149865
0.939148966298154	0.0608510337018462
0.148725201102772	0.851274798897228
0.996157007791003	0.00384299220899725
0.259795204387992	0.740204795612008
0.175258912779524	0.824741087220476
0.761348401020486	0.238651598979514
0.999996307037144	3.69296285577308e-06
0.208197118021545	0.791802881978455
0.999999829955436	1.70044564362113e-07
0.11920288289519	0.88079711710481
0.313654077503324	0.686345922496676
0.999999999136994	8.63005960632963e-10
0.242397668351751	0.757602331648249
0.805389504716681	0.194610495283319
0.259957222041903	0.740042777958097
0.471325133622484	0.528674866377516
1	1.09470678260549e-18
0.121635931748365	0.878364068251635
1	1.11637052445854e-29
0.992632318671346	0.00736768132865369
0.932042514976975	0.0679574850230248
0.999999999999978	2.19171817634155e-14
0.999847012259543	0.000152987740456806
0.999976854042889	2.31459571111272e-05
0.999999996569602	3.43039760839063e-09
0.998600330897868	0.00139966910213159
0.636763748818772	0.363236251181229
0.999144553325646	0.000855446674354314
0.566534974244922	0.433465025755078
0.97248467693514	0.0275153230648597
0.952548791876489	0.0474512081235111
0.999999999999988	1.2240697366299e-14
0.119199576487623	0.880800423512377
0.95388051528298	0.0461194847170199
1	2.84494179690114e-87
0.128423874124734	0.871576125875266
0.999999999999997	3.01638643201308e-15
0.999999999998167	1.83277961178716e-12
0.972695627382233	0.0273043726177665
0.984641671719957	0.0153583282800432
1	1.71307615521572e-27
0.11920284779722	0.88079715220278
0.999978981863962	2.10181360380281e-05
0.772898298157725	0.227101701842275
0.38999592359933	0.61000407640067
0.999999938123319	6.18766807940577e-08
0.192614874133271	0.807385125866729
0.982235521080736	0.0177644789192636
0.286719496217181	0.713280503782819
0.991646613975583	0.00835338602441658
0.59435850093428	0.40564149906572
0.127274426612062	0.872725573387938
0.999976309474344	2.36905256561667e-05
0.478228939996556	0.521771060003444
0.987962630669129	0.012037369330871
0.999999999971379	2.86205747537853e-11
0.119202685008499	0.880797314991501
1	1.8278003951744e-29
0.603327579306776	0.396672420693224
0.999999981205574	1.87944255657748e-08
0.801893887149976	0.198106112850023
1	2.66962072507435e-60
0.91894667104879	0.0810533289512102
0.999775564639136	0.00022443536086447
0.913802323655627	0.0861976763443734
0.779070780552056	0.220929219447944
0.742458380907305	0.257541619092695
0.804420856127119	0.195579143872881
0.994421660048072	0.00557833995192754
0.513366996952211	0.486633003047789
0.992048464246991	0.00795153575300945
0.121852330011199	0.878147669988801
0.998482142378409	0.00151785762159124
0.422138040034114	0.577861959965886
0.425685569612765	0.574314430387236
0.999999999999732	2.68382572935847e-13
1	5.99710606941507e-25
0.999997608930243	2.39106975668149e-06
0.0277222721784086	0.972277727821591
1	8.61335234420793e-44
0.99999999051071	9.48929007763335e-09
0.258369974554228	0.741630025445772
0.999999999843163	1.56837201523651e-10
0.999304965843461	0.000695034156538686
3.0372943232222e-243	1
0.999999985251687	1.47483125892947e-08
0.772628543031851	0.227371456968149
0.770696027029819	0.229303972970181
0.999999999644154	3.55846508538165e-10
0.389922541268272	0.610077458731728
0.999999964761075	3.52389246943825e-08
0.976187891916763	0.0238121080832367
0.499341137680635	0.500658862319365
0.126149397046707	0.873850602953294
0.995660374477183	0.0043396255228171
0.987225668572591	0.0127743314274087
0.11920286649859	0.88079713350141
2.83182137351129e-64	1
0.897013577035384	0.102986422964616
0.95213774206785	0.0478622579321504
0.999826281429653	0.000173718570347532
0.318197358557672	0.681802641442328
0.758658491538763	0.241341508461237
0.24852232961408	0.75147767038592
0.970029419368249	0.0299705806317506
0.99999999999981	1.90122001390595e-13
0.452565012733016	0.547434987266984
0.315205169991417	0.684794830008583
0.898865457360159	0.101134542639841
0.20590186656449	0.79409813343551
0.978466328359758	0.0215336716402424
0.13621208707939	0.86378791292061
0.144354427348719	0.855645572651281
0.119202906957322	0.880797093042679
0.999999999828076	1.7192428845422e-10
0.15733907479466	0.84266092520534
0.993801842625924	0.00619815737407605
0.137656495737714	0.862343504262286
0.512751593639967	0.487248406360033
0.120751151567514	0.879248848432486
0.197034604187155	0.802965395812845
0.999741640760386	0.000258359239614022
0.974040115068514	0.0259598849314864
0.322051388272984	0.677948611727016
0.993315963368854	0.00668403663114642
0.989510815357925	0.0104891846420745
0.1489040495757	0.8510959504243
0.825262942760316	0.174737057239684
2.93084709708218e-140	1
0.631581011727449	0.368418988272551
0.999999107448727	8.92551272988676e-07
0.133639005891013	0.866360994108987
0.98718601722297	0.0128139827770306
0.85925259364954	0.14074740635046
0.999695337170234	0.000304662829766267
0.693618893903299	0.3063811060967
1.18086707279962e-09	0.999999998819133
0.999999998905882	1.09411845559434e-09
0.123778853692983	0.876221146307017
0.218178746090618	0.781821253909382
0.999999932529215	6.74707848710984e-08
0.719827739537112	0.280172260462888
0.176553328433397	0.823446671566603
0.139305054269716	0.860694945730284
0.999957986694284	4.20133057159459e-05
0.928396628466065	0.0716033715339353
0.917408935187199	0.0825910648128014
0.998374543073516	0.00162545692648408
0.999941539531608	5.84604683918449e-05
0.339464525051977	0.660535474948023
0.267311792484733	0.732688207515267
0.119531279711732	0.880468720288268
0.305401053948456	0.694598946051544
0.27866888695472	0.72133111304528
0.119202514499841	0.880797485500159
0.318663814667859	0.681336185332141
0.668655367265142	0.331344632734858
0.955690421624491	0.0443095783755085
0.124740307004658	0.875259692995342
0.351318126107114	0.648681873892886
0.217766828389882	0.782233171610118
0.148914577416057	0.851085422583943
0.999963777323071	3.622267692873e-05
0.99975565943103	0.000244340568970244
0.12532484348625	0.87467515651375
0.999997025341089	2.97465891122375e-06
0.261305930805512	0.738694069194488
0.322606295380556	0.677393704619444
1	1.14967465091954e-23
0.19904378551449	0.80095621448551
0.9995018337397	0.000498166260300335
1.05412393535814e-34	1
0.987002162718823	0.012997837281177
0.779334871883042	0.220665128116958
0.119436080952319	0.880563919047681
0.510832845181961	0.489167154818039
0.203639449459811	0.796360550540189
0.420712420682172	0.579287579317828
0.210326392137631	0.789673607862369
0.998308365279839	0.0016916347201611
0.970694879740212	0.0293051202597886
0.278606603676388	0.721393396323612
0.999998298148887	1.70185111340109e-06
0.541785475277355	0.458214524722645
0.331332081362251	0.668667918637749
0.121518196644678	0.878481803355321
0.999987529958843	1.24700411572913e-05
0.99917905123535	0.000820948764650089
0.925191305935663	0.074808694064337
0.830813853190721	0.169186146809279
1	2.23134310611431e-17
0.999998758647055	1.24135294538287e-06
0.969030798026754	0.0309692019732463
0.120478891137301	0.879521108862699
0.177766577473329	0.822233422526671
0.594062596282229	0.405937403717771
0.125536561748918	0.874463438251082
0.561280395626938	0.438719604373062
0.236810222524334	0.763189777475666
0.98592240565992	0.0140775943400801
0.846224206340303	0.153775793659697
0.989197820292539	0.0108021797074614
0.57486970019844	0.42513029980156
0.999885060634712	0.000114939365287447
0.718417245145079	0.281582754854921
0.223920205399158	0.776079794600842
0.73512682981052	0.26487317018948
0.411675322352159	0.588324677647841
0.999999679058002	3.20941997772989e-07
0.975787429159672	0.0242125708403277
0.641026634104003	0.358973365895997
0.712072989962766	0.287927010037234
0.926353799126129	0.0736462008738711
0.439980453744048	0.560019546255952
0.877889104435234	0.122110895564766
0.207088262319969	0.792911737680031
0.359310776712249	0.64068922328775
1	1.36649737162405e-19
0.552854836934241	0.447145163065759
0.215062147280347	0.784937852719653
0.162564303035977	0.837435696964023
0.941985100849213	0.0580148991507869
0.174111242683943	0.825888757316057
0.159490806148889	0.840509193851111
0.255492601276474	0.744507398723526
0.304158549221257	0.695841450778743
0.630836460980116	0.369163539019884
0.961877570062529	0.038122429937471
0.219253258017239	0.780746741982761
5.44936184872803e-282	1
0.999743580272561	0.000256419727438807
0.790485818011882	0.209514181988118
0.999667635392159	0.000332364607841229
0.949710262097632	0.0502897379023678
0.794184785471229	0.205815214528771
0.999998060027067	1.9399729326031e-06
0.293304515940322	0.706695484059678
0.987693346545781	0.0123066534542192
0.658679534369225	0.341320465630776
0.991198896598925	0.00880110340107544
0.13023107640903	0.86976892359097
0.999997790329837	2.20967016299105e-06
0.133684280060415	0.866315719939585
0.999983036442194	1.69635578055247e-05
0.13510421086489	0.86489578913511
0.92765638945569	0.0723436105443099
0.753684590662891	0.246315409337109
0.999999999973716	2.62836733469275e-11
0.312836463211344	0.687163536788656
0.999991215926633	8.78407336716312e-06
0.119639775057241	0.880360224942759
0.12160984349944	0.87839015650056
0.853057419858179	0.146942580141821
0.153057437017767	0.846942562982233
0.999999999999926	7.37894755788456e-14
0.727845912024191	0.272154087975809
0.963806725198006	0.0361932748019944
0.905521063272122	0.0944789367278781
0.186078331061213	0.813921668938787
0.999999999968646	3.13542536271388e-11
1	4.0007403378272e-20
0.883514190374403	0.116485809625597
0.999999925755046	7.42449541197158e-08
0.24921535339382	0.75078464660618
0.999999999981304	1.86958052787402e-11
0.11920291871618	0.880797081283821
0.998128117311792	0.0018718826882081
0.846190611870524	0.153809388129476
0.999991568829217	8.43117078252923e-06
0.990485904800714	0.00951409519928636
0.999997114025562	2.88597443793234e-06
0.605418360230566	0.394581639769434
0.999999941618838	5.83811625062903e-08
0.180165249907831	0.819834750092169
0.509965920572694	0.490034079427306
0.23038795490356	0.76961204509644
0.998549018722193	0.00145098127780688
0.297189428002263	0.702810571997737
0.999997919394428	2.08060557220885e-06
0.984891224702662	0.0151087752973384
0.198049182688722	0.801950817311278
1	2.60104083947389e-18
0.999998683597331	1.3164026689259e-06
0.365838852668445	0.634161147331555
0.149170191229075	0.850829808770925
0.202029466432897	0.797970533567103
0.999998553700642	1.44629935815079e-06
0.267121601072972	0.732878398927028
0.170144190078194	0.829855809921806
0.999998004214431	1.99578556864513e-06
0.971342292263424	0.0286577077365757
0.990124640921034	0.00987535907896591
0.236244026860631	0.763755973139369
0.474139885739844	0.525860114260156
0.966363131294298	0.0336368687057025
0.936359554060733	0.0636404459392669
0.496652064121072	0.503347935878928
1	2.21496567226778e-28
0.999995958992781	4.04100721899005e-06
0.999999999276741	7.2325872989979e-10
0.999999999999985	1.5089617566394e-14
0.729385631228482	0.270614368771518
0.319733349087527	0.680266650912473
0.992407762348779	0.00759223765122052
0.206654312305487	0.793345687694513
0.999999998183643	1.81635664903034e-09
0.999999997277391	2.72260874100106e-09
0.999994559199529	5.44080047060084e-06
0.241085603769719	0.758914396230281
0.999688040307853	0.000311959692147497
1	1.91363858260659e-48
0.283374595935939	0.716625404064061
0.883217433572152	0.116782566427848
0.146120665130783	0.853879334869217
0.922076937525574	0.077923062474426
0.996415928839215	0.00358407116078494
0.866390639498941	0.133609360501059
0.949341593697047	0.0506584063029533
0.987632151403452	0.0123678485965477
0.999992026038171	7.97396182911559e-06
0.431950819612412	0.568049180387588
0.999953271618534	4.67283814664157e-05
0.999935229762902	6.4770237097997e-05
0.928833878657549	0.0711661213424515
0.757961429987778	0.242038570012222
0.977854336139154	0.0221456638608463
0.999936002820694	6.39971793058928e-05
0.999717557806887	0.0002824421931131
0.999999001917512	9.98082487686855e-07
0.999999999997373	2.62750791635167e-12
0.144713312460475	0.855286687539525
0.538487138544257	0.461512861455742
0.990580911238029	0.00941908876197136
0.335396903421767	0.664603096578233
0.999694957108604	0.000305042891395811
0.277874782963082	0.722125217036918
0.15117708901539	0.84882291098461
0.91907869483702	0.08092130516298
0.398663310330127	0.601336689669873
0.972026356291392	0.0279736437086076
1	1.21533935994951e-17
0.596158913458024	0.403841086541976
0.993133945407825	0.00686605459217482
0.58264417723487	0.41735582276513
0.350676784015934	0.649323215984066
0.999221771035813	0.000778228964186897
1	1.93816255697286e-21
0.999999999999997	2.7139235131209e-15
1	1.53565104797667e-27
0.998475328633213	0.00152467136678741
0.260276928305939	0.739723071694061
0.249895136443458	0.750104863556542
0.350662493767917	0.649337506232083
