# Supplementary material for: A computational reward learning account of social media engagement
Source: Nat Commun. 2021 Feb 26;12:1311. doi: 10.1038/s41467-020-19607-x (PMC7910435; doi:10.1038/s41467-020-19607-x)
Supplement: Supplementary file 4 — Source data [file 41467_2020_19607_MOESM4_ESM.zip › fig3_b.txt]

RL_model	No_learning_model
0.999031720406579	0.000968279593421591
1	4.6455567999466e-18
0.832731825936048	0.167268174063952
1	2.02874451240538e-23
0.974716979862877	0.0252830201371236
0.976064342274726	0.0239356577252738
0.773727912630972	0.226272087369028
0.999806887770967	0.000193112229033344
0.997419005616522	0.00258099438347836
0.927931727138069	0.0720682728619311
0.288615943262487	0.711384056737513
0.998193097780748	0.00180690221925174
0.142858850734146	0.857141149265854
0.996984143481062	0.00301585651893772
0.917917794734409	0.082082205265591
0.986296611158742	0.0137033888412577
0.837424796249315	0.162575203750685
0.999990867590483	9.1324095166363e-06
0.999999999998857	1.1425519603824e-12
0.204028535241427	0.795971464758573
0.996972688476072	0.0030273115239284
0.999999953369331	4.66306694301903e-08
0.172863912788443	0.827136087211557
0.999998021687071	1.97831292933363e-06
0.999741750266682	0.000258249733317459
0.820226430513203	0.179773569486797
0.999832159886991	0.000167840113008714
0.999464059569486	0.000535940430513701
0.999999940869409	5.91305909624424e-08
0.999999687816344	3.12183655564471e-07
0.996666189919932	0.00333381008006827
0.146314927442827	0.853685072557173
0.331038057740572	0.668961942259428
0.992410073562083	0.00758992643791702
0.999971501962319	2.84980376813467e-05
0.999523062015275	0.000476937984725054
0.794368206810865	0.205631793189135
0.999980560060867	1.94399391333142e-05
0.874742470027173	0.125257529972827
0.999986222912377	1.37770876233441e-05
0.992280862945499	0.00771913705450089
0.634655530453396	0.365344469546604
0.998469487915703	0.0015305120842967
0.986593958826219	0.0134060411737807
0.194372902717088	0.805627097282912
1	5.19554091053303e-19
0.986521528731259	0.0134784712687407
0.385572472026455	0.614427527973544
0.999999999552262	4.47738098280243e-10
0.410507532535356	0.589492467464644
0.846855006410528	0.153144993589472
0.998219396042166	0.00178060395783392
0.999999999975834	2.41662014372123e-11
0.999999999982621	1.73785147193809e-11
0.98864385013309	0.0113561498669098
0.140170424416667	0.859829575583333
0.999361058758356	0.000638941241644045
0.381705451430752	0.618294548569248
0.29958234607306	0.70041765392694
0.999999543512243	4.56487757449577e-07
0.134112473988822	0.865887526011178
0.833526215067863	0.166473784932137
0.984134518522962	0.0158654814770386
0.99952814692082	0.000471853079180372
0.92581672043015	0.0741832795698498
0.297762964552905	0.702237035447095
0.992312235198364	0.00768776480163568
0.178431211115085	0.821568788884915
0.974725144626537	0.0252748553734627
0.999432354067316	0.000567645932683991
0.998769304577525	0.00123069542247453
0.686572529870514	0.313427470129486
0.481326530015982	0.518673469984018
0.19493389020497	0.80506610979503
0.99999998401989	1.59801100252771e-08
0.304798470222319	0.695201529777681
0.992408967228218	0.00759103277178151
0.188916879586787	0.811083120413213
0.323405630607151	0.676594369392849
0.805478695477535	0.194521304522465
0.999999999999999	8.72346738596282e-16
0.996466205337563	0.00353379466243737
0.378508420050125	0.621491579949875
0.999946784714206	5.32152857940349e-05
0.737640812216781	0.262359187783219
0.830493166665162	0.169506833334838
0.633492496292993	0.366507503707007
0.686023903807378	0.313976096192622
0.329849838574208	0.670150161425792
0.999991905974415	8.09402558537819e-06
0.990224181411986	0.00977581858801442
0.122752122167754	0.877247877832246
0.253860391856731	0.746139608143269
0.120917224292025	0.879082775707975
0.697196898847061	0.302803101152939
0.450019547181005	0.549980452818995
0.999880360699915	0.000119639300084722
0.999940307516885	5.96924831146285e-05
0.252278894925495	0.747721105074505
0.999999999763634	2.36366126684702e-10
0.999999999784522	2.15477953925905e-10
0.999977205659626	2.27943403743345e-05
0.65772098379319	0.34227901620681
0.37474609787046	0.62525390212954
0.985451699485608	0.0145483005143916
0.999999998959543	1.04045675319756e-09
0.999999917877165	8.21228346947269e-08
0.292969070134911	0.707030929865089
0.84145721574121	0.15854278425879
0.991197412227781	0.00880258777221885
0.992345982807796	0.00765401719220414
0.984783182031308	0.015216817968692
0.198212859311	0.801787140689
0.999973230814239	2.67691857604728e-05
1	2.06756320165985e-28
0.999999928907614	7.10923858732189e-08
0.191452443052372	0.808547556947628
1	5.16767170004555e-27
0.999847928969887	0.000152071030112858
0.999891128327492	0.000108871672507765
0.289368739647702	0.710631260352298
0.989654527918379	0.0103454720816207
1	7.09997251249865e-19
0.513836495947951	0.486163504052049
0.920156331159723	0.0798436688402775
0.771469267663675	0.228530732336325
1	1.24834394097561e-18
1	5.41628819958346e-16
0.999824382407009	0.000175617592991099
1	9.12116775976387e-90
0.991959144828907	0.00804085517109332
0.999999190939019	8.09060980670309e-07
0.998372846671945	0.00162715332805465
0.904897017796343	0.0951029822036567
0.999998160559384	1.8394406159544e-06
0.998386901806186	0.00161309819381383
0.999967321425791	3.26785742088612e-05
1	3.38247560453731e-17
0.999817717527637	0.000182282472362387
0.163902983317129	0.836097016682871
0.119202905412152	0.880797094587848
1	2.73399819413831e-16
0.999998901448293	1.09855170736264e-06
0.98947424175304	0.0105257582469603
0.872361630322144	0.127638369677856
0.999886728896173	0.000113271103826948
0.999999025097951	9.74902048639268e-07
0.784181121102355	0.215818878897645
0.999999999997302	2.6980959932798e-12
0.999825638571659	0.000174361428340878
0.999948688244571	5.13117554288829e-05
0.999907934342383	9.20656576166806e-05
1	3.96439992487957e-19
0.992256628669749	0.00774337133025066
0.999814048589202	0.00018595141079841
0.999999999999533	4.66964318718721e-13
0.874891497990188	0.125108502009812
0.999394172683013	0.000605827316986874
0.999999236748122	7.63251878230394e-07
0.999661078983609	0.000338921016390586
0.666774149663339	0.33322585033666
0.800227846434161	0.199772153565839
0.999658524116485	0.000341475883514932
0.998009973935703	0.0019900260642973
0.15081285410079	0.84918714589921
0.838844738574504	0.161155261425496
0.234727886482713	0.765272113517287
0.999996572115359	3.42788464149609e-06
0.277245440247743	0.722754559752257
0.528011134702852	0.471988865297148
0.119231246124473	0.880768753875527
0.16708400921363	0.83291599078637
0.999776127295681	0.000223872704319416
0.196104473470461	0.803895526529539
0.119202882454916	0.880797117545084
0.998402188034577	0.00159781196542285
0.119202871424205	0.880797128575795
0.999870158001231	0.000129841998768854
0.204404111369193	0.795595888630807
0.99999074643902	9.25356098031781e-06
0.985741585387317	0.0142584146126834
0.999999650080323	3.49919676597599e-07
0.984710883572661	0.0152891164273387
0.999999999789061	2.10939306573668e-10
0.550442192557359	0.449557807442641
1	2.23588847242753e-19
0.99836491882529	0.0016350811747102
0.77421388117934	0.22578611882066
0.183659298880498	0.816340701119502
0.721301615999341	0.278698384000659
0.837132846809822	0.162867153190178
0.984457734693539	0.0155422653064615
1	8.82702450187885e-17
0.567706149251709	0.432293850748291
0.386559491929019	0.613440508070981
0.999793735820223	0.000206264179777181
0.23923990269279	0.76076009730721
0.18485220022603	0.81514779977397
1	2.70641889272241e-23
0.923902288013292	0.0760977119867082
0.999999605240504	3.94759496558461e-07
0.3163861998318	0.6836138001682
0.38479592106012	0.61520407893988
0.999999139369332	8.60630668415995e-07
0.125110390525192	0.874889609474808
0.954318442719216	0.0456815572807836
1	1.31648346692765e-26
0.998239784223461	0.00176021577653936
0.164431034819315	0.835568965180685
0.999974202289258	2.57977107424467e-05
0.162964457888149	0.837035542111851
0.227429653876419	0.772570346123581
0.994896720608482	0.00510327939151851
0.186023008778395	0.813976991221605
0.156185694848147	0.843814305151854
0.268492378925941	0.731507621074059
0.657961488015782	0.342038511984218
0.999999999999975	2.53272545832508e-14
0.999674435805659	0.000325564194341122
0.934982027746841	0.0650179722531587
0.994969563956842	0.00503043604315766
0.124977473461771	0.875022526538229
0.82129086066482	0.17870913933518
0.999999999937279	6.27211806307132e-11
0.999895533153038	0.000104466846962155
0.972403949087409	0.0275960509125909
0.999998630236934	1.36976306629162e-06
0.999985144774522	1.48552254779053e-05
0.643788306538998	0.356211693461002
0.999895237440889	0.000104762559111293
0.996292158163322	0.00370784183667838
0.999115123375011	0.000884876624989325
0.684720154833429	0.315279845166571
0.999999996268053	3.73194702026162e-09
0.548563139555477	0.451436860444523
0.999532169954834	0.000467830045165648
0.953897376417527	0.0461026235824728
0.999991226242206	8.77375779416061e-06
0.731622029784463	0.268377970215537
0.999994965810995	5.03418900522348e-06
0.998090837858251	0.00190916214174942
0.187300565173641	0.812699434826359
0.998865629343405	0.00113437065659497
0.982129131110898	0.0178708688891018
0.999960808390702	3.91916092979854e-05
0.99999922024884	7.79751159524299e-07
0.999395389046182	0.000604610953818219
0.999994464467543	5.53553245641809e-06
0.754881189381601	0.245118810618399
0.493670022924544	0.506329977075456
0.999846417899469	0.000153582100530629
0.999999913302817	8.6697182894154e-08
0.999999699175577	3.00824423560767e-07
0.377102535999051	0.622897464000949
0.978765092188856	0.0212349078111444
0.49718402299296	0.50281597700704
0.335438594803251	0.664561405196749
0.17782138362533	0.82217861637467
0.999200992086242	0.000799007913758475
0.999503745605787	0.000496254394212699
0.999654774150008	0.000345225849991827
0.802697745870207	0.197302254129793
0.999999999997871	2.12843016965046e-12
0.986046622468314	0.0139533775316855
0.999996824095845	3.17590415495023e-06
0.961113276452022	0.0388867235479774
0.155238498821714	0.844761501178286
0.988050751889809	0.0119492481101913
0.147040315854279	0.852959684145721
1	1.30989467043409e-20
0.997979095156967	0.00202090484303357
0.999371332210099	0.000628667789900417
0.999434298681601	0.000565701318399416
0.998981726619315	0.00101827338068449
0.823493783194315	0.176506216805685
0.132977507755234	0.867022492244766
0.998848415692763	0.00115158430723678
0.999600578542078	0.000399421457921592
0.949346377477648	0.0506536225223516
0.119202876330894	0.880797123669106
0.681741204203297	0.318258795796702
0.384145582567379	0.615854417432621
0.343984231425095	0.656015768574905
0.999999999931342	6.86575162217151e-11
0.987456643811843	0.0125433561881573
0.998374199648076	0.0016258003519241
0.143019862030385	0.856980137969615
0.723013978940872	0.276986021059128
0.718626733449282	0.281373266550718
0.250705059652772	0.749294940347228
0.142242654069311	0.857757345930689
0.999978555023986	2.14449760143154e-05
0.999999995865114	4.13488614846485e-09
0.478817976783383	0.521182023216617
0.999958300457167	4.16995428327398e-05
0.980604796169532	0.019395203830468
0.909002817550604	0.0909971824493957
0.990705845148342	0.00929415485165787
0.999994066963791	5.93303620956928e-06
0.178001384994587	0.821998615005413
0.44739750886549	0.55260249113451
0.573776055861208	0.426223944138792
0.999403211339777	0.000596788660222906
0.994995767444168	0.00500423255583173
0.987933439309187	0.0120665606908127
0.999476591033752	0.000523408966248188
0.385838578547021	0.614161421452979
0.999999999998657	1.34280992034866e-12
0.998586700361647	0.00141329963835339
0.999901198703453	9.88012965473109e-05
1	9.33756221439959e-38
0.999607572911962	0.00039242708803746
0.999997944343907	2.05565609286364e-06
0.999999991451507	8.54849273338862e-09
0.999999966707379	3.32926209279627e-08
0.999944029545163	5.59704548371706e-05
0.999368894686614	0.000631105313385985
0.999951589451146	4.84105488539629e-05
0.999988040610137	1.19593898626505e-05
0.999830507821076	0.000169492178924299
0.997389874830738	0.00261012516926185
0.999203265816581	0.000796734183419051
0.995206992899732	0.00479300710026836
0.999999999990754	9.24640936618296e-12
0.999992081521519	7.91847848087407e-06
0.188648237609404	0.811351762390596
0.939752659081333	0.0602473409186671
0.99852971734211	0.00147028265788947
0.263716519817514	0.736283480182486
0.999907652403802	9.23475961978634e-05
0.975701576077352	0.024298423922648
0.999745724476188	0.000254275523811934
0.913883778967187	0.086116221032813
0.999999939856262	6.0143737998486e-08
0.999977859092444	2.21409075562302e-05
0.999999929096138	7.0903862113846e-08
0.999999960709176	3.92908244853681e-08
0.99963239348415	0.000367606515850235
0.999999999999153	8.46630019204531e-13
0.127968535097045	0.872031464902955
0.999965943976284	3.40560237154311e-05
0.124738927941219	0.875261072058781
0.790031776711311	0.209968223288689
1	4.63528838797795e-23
0.999998394460899	1.60553910059252e-06
0.999999999999875	1.25431623143087e-13
0.977342964754711	0.0226570352452887
0.200089464554656	0.799910535445344
0.99361620620857	0.00638379379142956
0.999999999215341	7.84659422932002e-10
0.296790973520497	0.703209026479503
0.999671286242531	0.0003287137574693
0.999938026183821	6.19738161794328e-05
0.4383638525028	0.561636147497201
0.159963685285224	0.840036314714776
0.64934939822158	0.35065060177842
0.121149777521906	0.878850222478094
0.999999999999483	5.16661510956561e-13
0.996522930959534	0.0034770690404656
0.999999999797385	2.02615283075515e-10
0.999999660334824	3.39665175984859e-07
0.838373030008153	0.161626969991847
0.951025758877915	0.0489742411220852
0.215440561533991	0.784559438466008
0.999999999999924	7.56201596959144e-14
0.995970874111326	0.0040291258886741
0.99999999980279	1.97209572201131e-10
0.999996059146578	3.94085342163604e-06
0.998973912763031	0.00102608723696924
0.125905253054998	0.874094746945002
0.634040092510405	0.365959907489595
0.803791780203293	0.196208219796708
0.863303047786331	0.136696952213669
0.999910952437698	8.90475623020694e-05
0.996032801603488	0.00396719839651222
0.979384340148628	0.0206156598513717
0.958770220066374	0.0412297799336258
0.312245704934642	0.687754295065358
0.999454764305248	0.000545235694751989
0.121113270705992	0.878886729294008
0.999998219028508	1.78097149199752e-06
0.520220930219232	0.479779069780768
0.793966521673801	0.206033478326199
0.307722906006722	0.692277093993278
0.998966031160228	0.001033968839772
0.996835581576466	0.00316441842353411
0.216757598780979	0.783242401219021
0.99244606696788	0.00755393303211997
0.142349413618053	0.857650586381947
0.997297976095714	0.00270202390428614
0.99559936690502	0.00440063309498032
1	2.49052945869123e-20
0.999968942139923	3.10578600770057e-05
0.31609649464382	0.68390350535618
0.999999999999999	8.69592036653778e-16
0.39251771452181	0.60748228547819
1	8.41540225422471e-36
0.999491784399131	0.000508215600868927
0.996913278225626	0.00308672177437364
0.99363298249278	0.00636701750721994
0.999977205166644	2.27948333563671e-05
0.999650272857647	0.000349727142352927
0.996688059903144	0.00331194009685625
0.999715070153485	0.000284929846515304
0.662387097901526	0.337612902098474
0.213296109997733	0.786703890002267
0.849035613198061	0.15096438680194
0.99999793848164	2.06151835978966e-06
0.523911225509661	0.476088774490339
0.999999722507171	2.77492829065067e-07
0.572994541488053	0.427005458511948
0.980326622106184	0.0196733778938155
0.848357469735235	0.151642530264765
0.428271706276346	0.571728293723654
0.12374227555867	0.87625772444133
0.49883577093417	0.50116422906583
0.167158822845113	0.832841177154886
0.177233183568343	0.822766816431657
0.86547230205453	0.13452769794547
0.99993902509046	6.09749095395607e-05
0.13313714013196	0.86686285986804
0.712014063384765	0.287985936615235
0.998200643611087	0.00179935638891352
0.479179973390439	0.520820026609561
0.999973458896997	2.65411030027106e-05
0.321628173824812	0.678371826175188
0.999476868764086	0.000523131235914371
0.177917593090268	0.822082406909732
0.999999999849899	1.50100716461914e-10
0.981894998599509	0.0181050014004907
0.648741304209263	0.351258695790737
0.887150300398596	0.112849699601404
0.121104613198636	0.878895386801364
0.999992664056724	7.33594327574326e-06
0.365725606056735	0.634274393943265
0.924107598760623	0.0758924012393776
0.961718078705513	0.0382819212944867
0.72845471371257	0.27154528628743
0.161748093565611	0.838251906434389
0.135875556972379	0.864124443027621
0.998044724974454	0.00195527502554568
0.99902277794347	0.000977222056529863
0.987997635796787	0.0120023642032131
0.382327606022393	0.617672393977607
0.441482452828773	0.558517547171227
0.999801799058121	0.000198200941878774
0.999991213108342	8.78689165813031e-06
0.210870774896304	0.789129225103696
0.297909957929269	0.702090042070731
0.999943642601548	5.63573984516697e-05
0.429972116975903	0.570027883024097
0.219600900803023	0.780399099196977
0.999985689835716	1.43101642838497e-05
0.998925640601515	0.00107435939848507
0.999999999999909	9.13690724890051e-14
0.190578955109984	0.809421044890016
0.999777531971804	0.000222468028196312
0.433465547667471	0.566534452332529
0.999999969542587	3.04574128580096e-08
0.866336211167196	0.133663788832804
0.131694755656717	0.868305244343283
0.319251330233585	0.680748669766415
0.340572790787243	0.659427209212757
0.17328864322747	0.82671135677253
0.998964694316667	0.00103530568333317
0.999963752766113	3.62472338874319e-05
0.993379470193863	0.00662052980613744
0.316231810516842	0.683768189483158
0.999948704163504	5.12958364956868e-05
0.852977136732344	0.147022863267656
0.142908789561294	0.857091210438706
0.999849726135605	0.000150273864394898
0.999999986102407	1.38975933512742e-08
1	7.05219499654497e-21
0.285643226386064	0.714356773613936
0.99991524516677	8.47548332299764e-05
0.99917785913724	0.000822140862760407
0.999973729871369	2.62701286313946e-05
0.121411543654742	0.878588456345258
0.172164082946547	0.827835917053453
0.181569316670324	0.818430683329676
0.965531271436912	0.0344687285630878
0.650003703218697	0.349996296781303
0.999890927275144	0.000109072724856622
0.999999999999999	1.05544158992735e-15
0.999999999984388	1.56119999975875e-11
0.536343318018636	0.463656681981364
0.999985450905026	1.45490949735744e-05
0.742301152108635	0.257698847891365
0.288758296864977	0.711241703135023
0.999999999868421	1.31578893334498e-10
0.735049245157927	0.264950754842073
0.999214980185064	0.000785019814936315
0.999612497266027	0.000387502733973414
0.295515743391559	0.704484256608441
0.680108133310011	0.319891866689989
0.998495450841704	0.00150454915829552
0.58355418954835	0.41644581045165
0.2630609731148	0.7369390268852
0.13701562740971	0.86298437259029
0.119202896843882	0.880797103156118
0.999859350793011	0.000140649206989153
0.347525003402393	0.652474996597607
0.436622573107619	0.563377426892381
0.999999976246551	2.37534493227239e-08
0.957792131014058	0.0422078689859416
0.984319542951174	0.0156804570488262
1	1.57448306915918e-21
0.984741083371154	0.0152589166288464
0.999999120552528	8.79447471932798e-07
0.990888970237199	0.00911102976280103
0.999972735916876	2.72640831241941e-05
0.321061726545796	0.678938273454204
0.455901899928048	0.544098100071952
0.999594731823715	0.000405268176284873
0.999999032335263	9.67664737148649e-07
0.967589014717585	0.0324109852824153
0.345355420172695	0.654644579827305
0.999999999999624	3.76159727318489e-13
0.999998303665741	1.69633425870706e-06
0.99999999999906	9.39898308258802e-13
0.998789179266783	0.00121082073321705
0.95379801578879	0.0462019842112102
0.949948897162968	0.050051102837032
0.569402032328546	0.430597967671454
0.999999999999825	1.74722420298229e-13
0.999994587359907	5.41264009288302e-06
0.9999439640521	5.60359478997988e-05
0.779589647302714	0.220410352697286
0.665978824338121	0.334021175661879
0.999993960094012	6.03990598812553e-06
0.995702631662551	0.00429736833744864
0.999999900162778	9.983722163586e-08
0.219346523974209	0.780653476025791
0.160125417813815	0.839874582186185
0.145647382005208	0.854352617994792
1	3.35451638521852e-20
0.999977867519395	2.21324806051432e-05
0.990108641109025	0.00989135889097463
0.846663529307736	0.153336470692264
0.941735625158285	0.0582643748417151
0.999949036623622	5.09633763777708e-05
0.983661227543542	0.0163387724564575
0.179624165595448	0.820375834404552
0.999999999935091	6.49084478058611e-11
0.190692301241851	0.809307698758149
0.998733254591354	0.00126674540864656
0.999999978795838	2.12041619130487e-08
0.999368499299158	0.000631500700841444
0.190293220631274	0.809706779368726
1	6.61108734466409e-44
0.494729109086393	0.505270890913607
0.996071041603849	0.00392895839615068
0.149975436387461	0.850024563612539
0.999999907425408	9.25745916548089e-08
1	2.95493499924722e-22
0.425893341770828	0.574106658229171
0.999197499846935	0.00080250015306539
0.999997580589988	2.41941001228078e-06
0.999823633528652	0.00017636647134789
0.992821432150071	0.00717856784992919
0.968155976252244	0.0318440237477561
0.134531315837927	0.865468684162073
0.955198175860911	0.0448018241390889
0.999999998118489	1.88151125482829e-09
0.99999999999791	2.08966816718626e-12
0.999999999923546	7.64538408677305e-11
0.999988668799654	1.13312003460307e-05
1	5.32797967181505e-32
0.989062748876777	0.0109372511232226
0.999999818929901	1.81070098487924e-07
0.139271056406688	0.860728943593312
0.99999999999972	2.80309212677975e-13
0.999255036106326	0.000744963893674374
0.999999866772832	1.33227167732656e-07
0.464052169659227	0.535947830340773
1	1.36200698951444e-33
0.232309851449473	0.767690148550527
0.214228706373532	0.785771293626468
0.999588289141146	0.000411710858853869
1	8.28008972196079e-80
0.999999999999991	8.56075670434482e-15
0.988915374633634	0.0110846253663663
0.947198856885423	0.0528011431145774
0.999986186346573	1.38136534275383e-05
0.99998792565593	1.20743440696155e-05
0.119202884841433	0.880797115158567
0.997001851273857	0.00299814872614309
0.175486766740302	0.824513233259698
0.991219863547221	0.00878013645277908
0.878960241884956	0.121039758115044
0.558308022652923	0.441691977347077
0.995837358314428	0.00416264168557224
1	1.26547731273398e-26
0.999999589917829	4.10082170589438e-07
0.894227331278392	0.105772668721608
0.999061577577661	0.00093842242233933
0.925828216825555	0.0741717831744448
1	1.04407501849636e-16
0.999605426902938	0.000394573097062475
0.9972159238894	0.00278407611060049
0.999998099744549	1.90025545130028e-06
1	9.08683418557188e-18
0.727086957201932	0.272913042798068
0.999996503738645	3.49626135508174e-06
0.615613412379661	0.384386587620339
0.239469742750054	0.760530257249946
0.138308777158091	0.861691222841909
0.999999997412156	2.58784370322482e-09
0.764964955425026	0.235035044574975
0.999380439312994	0.00061956068700608
0.765189550901457	0.234810449098543
0.999999248891436	7.51108564505177e-07
0.742288300047975	0.257711699952025
0.999973216424373	2.67835756269653e-05
0.999991107380937	8.89261906308197e-06
0.999901581643694	9.84183563059544e-05
0.119202905221505	0.880797094778495
0.172930955865283	0.827069044134717
0.129061814404364	0.870938185595636
0.639229693987417	0.360770306012584
0.130522349424858	0.869477650575142
0.999984965601824	1.50343981754964e-05
0.998602527199602	0.00139747280039802
0.999916525381472	8.34746185279165e-05
0.997603634723715	0.00239636527628465
0.974782350319235	0.0252176496807649
0.586868207513863	0.413131792486137
0.999989918264625	1.00817353745081e-05
0.819787984934921	0.180212015065079
0.657545425551983	0.342454574448017
0.986519903858677	0.0134800961413234
0.202815489012772	0.797184510987228
0.684340417875515	0.315659582124485
0.999996515142047	3.4848579527844e-06
0.999886620324392	0.000113379675607875
0.455866288818945	0.544133711181055
0.963523888791867	0.0364761112081335
0.999999999999034	9.65708536321435e-13
0.999989996160827	1.00038391730891e-05
0.99999749700122	2.50299878028205e-06
0.726890073470228	0.273109926529772
0.438978483662924	0.561021516337075
0.998689398766324	0.00131060123367615
0.994870155167004	0.00512984483299639
0.983823986040827	0.0161760139591731
0.99996174734219	3.82526578096099e-05
0.999999879575029	1.20424971512131e-07
0.185329725472935	0.814670274527065
0.162907519662732	0.837092480337268
0.999386830975384	0.000613169024616353
1	2.43556028588146e-27
0.841201218412671	0.158798781587329
0.999955473052276	4.45269477235416e-05
0.999986049072589	1.3950927411437e-05
0.802235985667944	0.197764014332056
0.998569625952253	0.00143037404774682
0.998457788971499	0.00154221102850118
0.999846669311145	0.000153330688855242
0.998713208508967	0.0012867914910333
0.999995898323708	4.10167629216029e-06
0.999998896577271	1.10342272944578e-06
0.997912353038569	0.00208764696143096
0.69010245036944	0.30989754963056
0.861343781150244	0.138656218849756
0.999982996531947	1.70034680530975e-05
0.956313430307396	0.0436865696926043
0.960521167104392	0.0394788328956079
0.999996175613708	3.82438629213102e-06
0.937392623353517	0.0626073766464827
0.127216832820204	0.872783167179796
1	4.90258302923637e-17
0.23422648145695	0.76577351854305
0.999978234586443	2.17654135564974e-05
0.999947745846006	5.22541539942483e-05
0.999570405615727	0.000429594384272948
0.996208383156443	0.00379161684355701
1	1.17207740247345e-17
0.999999794344178	2.05655822247087e-07
0.998441470585842	0.00155852941415823
0.999812408160566	0.000187591839433743
0.9995566902467	0.000443309753300216
0.999999998377958	1.6220417672031e-09
0.956977802035994	0.0430221979640063
0.99449438041497	0.00550561958503041
0.996295183585676	0.0037048164143236
0.999999991104975	8.89502454092604e-09
0.999997758403646	2.24159635365667e-06
0.999958335189474	4.16648105257492e-05
0.999918904403318	8.10955966822622e-05
0.999999997096757	2.903242882926e-09
0.999991447218989	8.55278101082304e-06
0.999990556388588	9.44361141255177e-06
0.999706599297869	0.000293400702131185
0.999999954517598	4.54824023813679e-08
0.999999999691633	3.08367148521889e-10
0.999998025729415	1.97427058513793e-06
0.999974901271564	2.50987284364143e-05
0.99997687634651	2.31236534904096e-05
0.999852614226795	0.000147385773204557
0.989861335264899	0.0101386647351009
0.999999985204634	1.47953657370122e-08
0.999996401895493	3.59810450687177e-06
0.999996757478972	3.24252102797891e-06
0.999999319419832	6.80580168132606e-07
0.99954011238031	0.000459887619690466
0.999948874405277	5.11255947230271e-05
0.999998134118866	1.86588113449022e-06
0.999357883251204	0.000642116748796524
0.999732817576143	0.000267182423857477
0.999741040378585	0.000258959621415347
0.915039334195974	0.0849606658040264
0.980172118546825	0.0198278814531749
0.999775680866921	0.000224319133079418
0.999999622830642	3.77169357533668e-07
0.144394293448746	0.855605706551254
1	1.04226130034601e-82
0.964988746365983	0.0350112536340173
1	7.88442705327133e-19
0.999999575427966	4.24572034227771e-07
0.999999967693118	3.23068814589017e-08
0.999999333046344	6.66953656236372e-07
0.999995906350158	4.09364984209652e-06
0.999982301235012	1.76987649878692e-05
0.999999979866161	2.0133838848992e-08
0.999999981560594	1.84394064180147e-08
0.138803862742328	0.861196137257672
0.999999960031428	3.99685718084371e-08
0.739334149252421	0.260665850747579
0.978313384470318	0.0216866155296817
0.19939246422307	0.80060753577693
0.31061200521727	0.68938799478273
0.984381154875904	0.015618845124096
0.934690108783946	0.0653098912160537
0.999361414885322	0.000638585114677632
0.240675595052101	0.759324404947899
0.96848711626072	0.0315128837392798
0.979331002658325	0.0206689973416754
0.127143927536723	0.872856072463277
0.999949034828811	5.09651711887896e-05
0.983692344136919	0.0163076558630806
0.971342286694498	0.028657713305502
0.119202921808523	0.880797078191477
0.512927258044624	0.487072741955376
0.861709201455058	0.138290798544942
0.915187983421601	0.0848120165783988
0.148939209131766	0.851060790868234
0.697663257831508	0.302336742168492
0.999335213449077	0.000664786550923044
0.479806916918607	0.520193083081393
0.125264381572013	0.874735618427987
0.914854131841553	0.0851458681584472
0.144429754028643	0.855570245971357
0.169484121700718	0.830515878299282
0.370031826879286	0.629968173120714
0.326569677444267	0.673430322555734
0.97801225103708	0.0219877489629201
0.914907093617603	0.085092906382397
0.150973579959902	0.849026420040098
0.916063220368016	0.0839367796319842
0.86824919791405	0.13175080208595
0.153922937526509	0.846077062473491
0.999901561126928	9.84388730717992e-05
0.191663432117832	0.808336567882168
0.13481051977972	0.86518948022028
0.999384100238671	0.000615899761328589
0.663039291348564	0.336960708651435
0.994699945310383	0.00530005468961729
0.119884551903223	0.880115448096777
0.983807641170735	0.0161923588292654
0.932604609965684	0.0673953900343158
0.999891671402087	0.000108328597912899
0.590963060286321	0.409036939713679
