# Supplementary material for: A computational reward learning account of social media engagement
Source: Nat Commun. 2021 Feb 26;12:1311. doi: 10.1038/s41467-020-19607-x (PMC7910435; doi:10.1038/s41467-020-19607-x)
Supplement: Supplementary file 4 — Source data [file 41467_2020_19607_MOESM4_ESM.zip › fig3_c.txt]

RL_model	No_learning_model
0.44978535754914	0.55021464245086
0.995767873084004	0.00423212691599598
0.999989146775557	1.08532244430478e-05
0.993053953625949	0.0069460463740516
0.999671072334892	0.000328927665107851
0.999999999999928	7.19845503294724e-14
0.999999996831484	3.16851555207634e-09
0.891818456048803	0.108181543951197
0.222487017704707	0.777512982295292
0.995680268822942	0.00431973117705835
0.7870698471478	0.2129301528522
0.9999999997775	2.22499543116142e-10
1	2.02482759081697e-18
0.949649725488593	0.050350274511407
0.497479816165956	0.502520183834044
0.528969499927668	0.471030500072332
0.99999999886876	1.13123983613117e-09
0.906677534234849	0.0933224657651511
0.149992312673997	0.850007687326003
6.71795199532629e-09	0.999999993282048
0.991904117529392	0.00809588247060818
0.236085636513681	0.763914363486319
0.151509256084666	0.848490743915334
0.881089680943291	0.118910319056709
0.913376620643756	0.0866233793562441
1	3.59775067252562e-37
0.980075641078053	0.0199243589219474
0.999999978408407	2.15915928634485e-08
0.992057655058912	0.0079423449410877
0.199278548709811	0.800721451290188
0.144305767774341	0.855694232225659
0.999999996589131	3.41086864968096e-09
0.998461345719537	0.00153865428046295
0.546064514950194	0.453935485049806
0.999872322685058	0.000127677314942586
1	7.52225492812563e-22
1	6.18348667330875e-58
1	9.00967327464798e-20
0.999978954246053	2.10457539469768e-05
1	2.00283573626011e-16
5.66058563177e-34	1
0.999138474786609	0.000861525213390842
0.999911713719469	8.82862805309009e-05
0.288450505008909	0.711549494991091
3.90736635530064e-23	1
0.999859383113469	0.000140616886531215
0.174840150521814	0.825159849478186
0.995949545813161	0.00405045418683926
0.534887946358703	0.465112053641297
0.127596959199685	0.872403040800315
0.981553096064278	0.0184469039357224
0.996765446293461	0.00323455370653905
0.999999965699407	3.4300593107042e-08
0.999999951205074	4.87949260301631e-08
1	4.41030780603373e-44
0.999912013577386	8.79864226137311e-05
0.99998483607073	1.51639292703044e-05
0.993126262078113	0.00687373792188646
0.388362776323508	0.611637223676492
0.981380131252525	0.0186198687474747
0.99999992941916	7.05808397971995e-08
0.999987027938055	1.29720619450524e-05
0.999999999994023	5.97653450129561e-12
0.543132255756794	0.456867744243206
0.468967329721605	0.531032670278395
0.974631544307694	0.0253684556923057
0.982169357642871	0.0178306423571286
1	1.19092924001617e-63
0.992263426021994	0.00773657397800588
0.995594950799352	0.00440504920064815
0.938696689882019	0.061303310117981
1	2.39531791052371e-18
0.925411846954468	0.0745881530455319
0.999984928771199	1.50712288007432e-05
0.568811974533074	0.431188025466926
1	7.69860437244082e-23
0.399204678200353	0.600795321799647
0.743442647212907	0.256557352787093
0.997402857402788	0.00259714259721188
0.999999952897348	4.71026520205064e-08
0.999995981608745	4.01839125490371e-06
0.99976574516502	0.000234254834979756
0.997813912397419	0.00218608760258141
0.999999999931837	6.81630318446589e-11
0.236699542952588	0.763300457047411
0.581596020901676	0.418403979098324
1	2.02630268484869e-52
0.983611416816616	0.0163885831833841
0.999999999975276	2.47243509708637e-11
0.546685646524407	0.453314353475593
0.997881669658863	0.00211833034113709
0.234620677747676	0.765379322252324
0.898608773671929	0.101391226328071
0.830254401157372	0.169745598842628
0.775843401353617	0.224156598646383
0.968366614222128	0.0316333857778718
1	4.22406111167326e-116
0.999999999999581	4.18897888196646e-13
0.999999999989221	1.07787041187788e-11
0.999999999859977	1.40023273200836e-10
0.999999792162259	2.07837741176383e-07
0.914577554678559	0.0854224453214407
0.845142177411181	0.154857822588819
0.999956044305174	4.3955694825694e-05
0.999446103684711	0.000553896315289351
0.180629692588834	0.819370307411166
0.999999997588839	2.41116152338104e-09
0.999999588980733	4.11019267144135e-07
0.680381601724321	0.319618398275679
1	8.61778154837549e-17
0.414225896639431	0.585774103360569
0.990416741796331	0.00958325820366945
0.999999999401849	5.98151342731228e-10
0.999999960822402	3.91775979412201e-08
0.999575086381818	0.000424913618182019
0.741800874493216	0.258199125506784
0.915366511642928	0.084633488357072
0.999994573687134	5.426312866324e-06
1	2.12969360004111e-22
0.943396566551422	0.0566034334485783
1	2.66421346333797e-17
0.99604496312321	0.0039550368767897
0.994384837171906	0.00561516282809371
0.9996545914462	0.00034540855380017
0.99999813173688	1.86826312021146e-06
0.544394472718394	0.455605527281606
0.42782945704144	0.57217054295856
0.99999999999867	1.33012522295232e-12
1	3.70893652993275e-21
0.999991950018462	8.04998153787457e-06
1	1.61787408140062e-23
1	2.54424038364777e-52
0.999731410600605	0.000268589399395352
0.130045205932666	0.869954794067334
1	3.60586011854902e-16
0.984257227402073	0.0157427725979265
1	5.56075928745063e-19
0.999999999999844	1.56330188790645e-13
0.905981391911375	0.0940186080886247
0.979320068448481	0.0206799315515195
0.000306460218142281	0.999693539781858
0.99997905139014	2.09486098598549e-05
0.998250527698301	0.00174947230169875
1	6.65194582913129e-29
0.998982323039342	0.00101767696065778
1	5.65493563070352e-28
0.279318947703418	0.720681052296582
0.999582826360053	0.000417173639946798
0.999999768316411	2.31683588787202e-07
1	1.02031952801977e-27
0.999999998809885	1.1901152492907e-09
0.999991560760032	8.43923996816706e-06
1	1.36753460625205e-26
1	1.19610608540598e-25
0.851047827105441	0.148952172894559
1	1.21468712312206e-22
1	4.50882486177059e-17
0.999999976512073	2.34879270901934e-08
7.49501878500874e-13	0.999999999999251
1	1.05868613417281e-20
1	1.10764158026799e-79
0.901402020363563	0.0985979796364374
0.99999999999921	7.89623027846802e-13
1	8.64840344912188e-19
0.999999907045706	9.29542940012613e-08
0.997524488138289	0.00247551186171102
0.987865019352038	0.0121349806479619
0.999999495944917	5.04055082550155e-07
6.39374861397105e-06	0.999993606251386
0.126353260052753	0.873646739947247
0.999999999999998	2.49992256258826e-15
0.999999999999901	9.93110695440863e-14
0.999995859316287	4.140683712691e-06
0.90168813023027	0.0983118697697295
0.999482771673786	0.000517228326213887
0.999999989288832	1.07111679564862e-08
0.999999999999963	3.72618740098482e-14
0.396001200477422	0.603998799522578
0.999999836593826	1.6340617455455e-07
0.119202757021343	0.880797242978657
0.999999999967316	3.26842606030294e-11
0.999999929407189	7.05928107692178e-08
0.9766928510557	0.0233071489443005
0.999984958065612	1.50419343880148e-05
0.977029194977652	0.0229708050223483
0.994368550854384	0.00563144914561576
1	2.34913998968738e-23
0.999999999997684	2.31607891588278e-12
0.999769631986828	0.000230368013172043
0.227196593369135	0.772803406630865
1	1.72083989987996e-18
0.949841168229257	0.0501588317707433
0.491539453215712	0.508460546784288
0.123908592765729	0.876091407234271
0.21187954577479	0.788120454225209
0.999996316692825	3.6833071753896e-06
0.742442394191916	0.257557605808084
0.124072414060939	0.875927585939061
0.99998530849905	1.4691500950427e-05
0.999627810457229	0.000372189542771143
0.478395985418086	0.521604014581914
0.937695786850803	0.0623042131491972
1	1.15992381336584e-31
0.327255853443172	0.672744146556828
0.543412734996458	0.456587265003542
0.999999999995145	4.85487555088715e-12
0.979182201028164	0.0208177989718357
0.278605345547929	0.721394654452071
0.957462464388647	0.0425375356113527
0.999999999307702	6.92297954770903e-10
0.961952570657904	0.0380474293420957
0.999986862868918	1.31371310823004e-05
0.999999998936751	1.06324865780958e-09
0.999999998280226	1.71977389000444e-09
0.999653145153154	0.000346854846846219
1	3.76352242082655e-57
0.636861452867816	0.363138547132184
1	2.12029108814113e-24
1	5.59857366221891e-29
0.999999999990044	9.95621651590374e-12
0.509589792135934	0.490410207864066
0.983228090100851	0.0167719098991494
0.997521695527533	0.00247830447246739
0.999999999985266	1.47342400118115e-11
1	5.48741072957413e-44
0.999999999980361	1.96391769961051e-11
1	1.59426328091467e-19
1	3.93761413799083e-18
0.999999985317111	1.46828888797375e-08
0.43823227676901	0.561767723230989
0.197714240162272	0.802285759837728
0.999999996091031	3.90896873046706e-09
1	2.95668676325725e-123
0.999935326724448	6.46732755517124e-05
1	6.38186991483951e-59
0.996305573950449	0.00369442604955087
0.994886187564849	0.00511381243515113
1	2.44306101616634e-25
0.999983440765179	1.65592348209987e-05
0.999999999995653	4.3466974137754e-12
0.962288204806936	0.0377117951930635
0.99999999994211	5.78897619841459e-11
0.12316563162308	0.87683436837692
0.99991448467902	8.55153209796303e-05
0.134466535093301	0.865533464906699
0.915011274558824	0.0849887254411759
0.999999999985696	1.43044168573873e-11
1	1.12032763646883e-21
0.999999999999886	1.13874818660839e-13
2.79021071283256e-211	1
0.999169629393555	0.000830370606445134
0.999978965523603	2.10344763974508e-05
0.999999999999873	1.27031646327333e-13
0.999999983312738	1.66872619976516e-08
1	1.33257380377775e-28
0.143935915320854	0.856064084679146
0.423599343027612	0.576400656972388
1	3.990579350314e-46
4.65855375737418e-06	0.999995341446243
0.98917661875116	0.0108233812488401
0.999999999999993	6.8735521424864e-15
3.85852144055203e-08	0.999999961414786
1.51895025817943e-07	0.999999848104974
0.446395116027984	0.553604883972016
1	3.43440841483296e-16
0.988400145913649	0.0115998540863515
0.999999999999722	2.77445520257883e-13
0.236055625583654	0.763944374416346
0.999346986586214	0.000653013413785868
0.471215289088578	0.528784710911422
1	2.15953920300116e-45
0.99999999999996	4.03912144624359e-14
0.999999999999983	1.73274382117455e-14
0.168560573253759	0.831439426746241
0.999999999999098	9.02471751709706e-13
0.999999999999957	4.3155794129911e-14
1	9.43901739236132e-93
1	1.3957857038395e-115
0.999390724162208	0.000609275837792287
1	4.14484160789685e-56
0.999999065113421	9.34886579069249e-07
0.999999999999904	9.62999230894821e-14
0.981213820153137	0.0187861798468629
0.334386994127488	0.665613005872512
0.998297473314063	0.00170252668593683
0.238444169001502	0.761555830998498
1	1.50694819598267e-42
0.99936395997083	0.000636040029169766
1	1.86487226736239e-66
0.999999999999999	1.18854828544948e-15
0.999999999999997	2.74877059801736e-15
0.997778568387305	0.00222143161269453
0.999999999994404	5.59564519367542e-12
1	3.5999475131615e-92
0.998219560792847	0.00178043920715275
1	1.32626331531473e-18
0.999998581225997	1.4187740027326e-06
0.999999871109312	1.28890688075133e-07
0.395582369201782	0.604417630798218
0.126325632475555	0.873674367524445
0.999999999999994	5.63666530613676e-15
1	1.83379519674245e-26
0.11920291602271	0.88079708397729
0.814087034754335	0.185912965245665
0.765114335251866	0.234885664748134
0.999998250462435	1.74953756476993e-06
1	1.98037947887725e-26
1	1.74714784256275e-21
0.999999999999998	1.71177617428057e-15
0.139713535208832	0.860286464791168
0.456420827526336	0.543579172473664
0.999999999958988	4.10121383168004e-11
0.999999999998242	1.75785423277756e-12
0.999999775168958	2.24831041955334e-07
1	2.27235192817929e-31
1	4.15873270154102e-35
1.02174132615222e-33	1
1	2.92404332735296e-23
1	1.51374532716383e-38
0.333844296632818	0.666155703367182
0.999999999998533	1.4668364888217e-12
0.999999999979659	2.0340978558547e-11
0.990386282478616	0.00961371752138405
0.891031355971241	0.108968644028759
0.999999994199273	5.8007265513437e-09
0.651244638261577	0.348755361738423
0.844516127325787	0.155483872674213
0.480449098968591	0.519550901031409
0.843121905173653	0.156878094826347
1	1.13629811647483e-68
0.999999998816734	1.18326617951772e-09
0.988732757773864	0.0112672422261355
0.986032018253309	0.0139679817466915
0.939723348513707	0.0602766514862926
0.999999718934081	2.81065919060131e-07
0.731759448320581	0.268240551679419
0.778461455552413	0.221538544447587
0.138713764115674	0.861286235884326
0.339098397368269	0.660901602631731
1	8.84147729207114e-59
0.790175063326407	0.209824936673593
0.999999912158695	8.78413049361775e-08
0.620201459210712	0.379798540789288
0.99999999862365	1.3763499746656e-09
0.13004975825853	0.86995024174147
1	3.45087519089195e-25
0.799973613509574	0.200026386490426
0.981161511726146	0.0188384882738542
0.999999999997586	2.41358201384535e-12
0.999999996855218	3.14478155578149e-09
0.99992713007458	7.28699254196866e-05
0.999998796512638	1.20348736155166e-06
0.206415119698894	0.793584880301106
0.815955276630835	0.184044723369165
1	2.92829333738895e-21
0.996886396008078	0.00311360399192203
0.999994695175697	5.30482430280154e-06
0.864976234072449	0.135023765927551
0.999997179625387	2.82037461242063e-06
0.999999999996224	3.77621281033417e-12
0.898134871587277	0.101865128412723
0.119202819626707	0.880797180373293
1	6.22151645950195e-18
1	3.34184967860168e-40
0.999543551046327	0.000456448953673093
8.83254155182479e-10	0.999999999116746
1	4.68504183216757e-16
1	6.1393888670761e-35
0.744446029340714	0.255553970659286
0.999640450987314	0.000359549012685771
0.965473102938707	0.0345268970612933
0.999875716832501	0.000124283167499002
0.999999788765758	2.1123424240556e-07
0.772154563492922	0.227845436507078
0.999995211364658	4.78863534174307e-06
0.999999999997544	2.45610083532825e-12
0.988954420867104	0.0110455791328963
0.99993051105166	6.9488948339692e-05
0.999597356407832	0.000402643592167844
0.998012052392994	0.00198794760700595
0.44970658793927	0.55029341206073
0.997563509385784	0.00243649061421579
1	4.37784411312688e-216
1	5.57677008346414e-22
1	4.41784773071907e-257
0.999999728781892	2.71218108318901e-07
0.119202862193167	0.880797137806833
0.999999517919037	4.8208096316427e-07
0.119202859404087	0.880797140595913
0.999246172067109	0.000753827932891205
0.999401745289887	0.000598254710112518
1	1.21143652271162e-22
0.99999999949614	5.03860328064975e-10
0.999981985270639	1.80147293606904e-05
0.999996606795064	3.39320493646492e-06
0.325150005773403	0.674849994226597
0.999999999997478	2.52177813961033e-12
1	4.66369978857772e-19
0.998055037970602	0.0019449620293981
0.999999999999998	2.0118316860201e-15
0.999999998016742	1.98325781217352e-09
0.999626701278707	0.000373298721292971
0.999999999999924	7.6161166822773e-14
0.632933134144608	0.367066865855392
0.874037992540206	0.125962007459794
0.00087183981582359	0.999128160184176
0.998692030381564	0.00130796961843618
0.491360961409719	0.508639038590281
0.999999511146534	4.88853465783023e-07
0.999998024207942	1.97579205743479e-06
0.999999964041095	3.59589047057216e-08
0.998957764359592	0.00104223564040836
1	4.23746852782426e-25
0.750510430057328	0.249489569942672
1	3.47383662765695e-43
0.50333645891271	0.49666354108729
1	1.93038947076112e-29
0.999999999999999	6.90705334794908e-16
0.999999999995233	4.76732897860492e-12
0.999999997650309	2.34969075893844e-09
0.92833055465525	0.07166944534475
0.989302152847946	0.0106978471520544
0.999999999769708	2.30292006936685e-10
0.999994994580423	5.00541957692455e-06
0.999999999999219	7.80949804545586e-13
0.999951545289044	4.8454710955827e-05
0.969146377171747	0.0308536228282528
0.999936961255925	6.30387440752561e-05
0.965127164188889	0.0348728358111108
0.997658595836181	0.00234140416381886
1	1.06266159178395e-21
0.788560571845239	0.211439428154761
1	2.55307119455971e-16
0.999999999843313	1.56687389532342e-10
0.996534418185958	0.00346558181404172
0.515734230632913	0.484265769367087
1	3.79413038725182e-25
1	7.59942564108246e-23
0.999994510702091	5.48929790930026e-06
0.303295925836065	0.696704074163935
1	1.31997615376387e-19
0.408231151940218	0.591768848059782
0.999999996803892	3.1961080955813e-09
0.896117482140077	0.103882517859922
0.999999999973296	2.67036859706332e-11
1	3.27922508363734e-58
1	1.77883963089976e-24
0.99999999999965	3.50496951193811e-13
0.999999963381428	3.66185723809779e-08
0.170456396265159	0.829543603734841
1	2.2557998930147e-18
0.999928549317068	7.14506829323682e-05
0.99999973079117	2.6920882995966e-07
1	1.37108076696081e-20
0.999558099666686	0.000441900333313784
1	1.08080859593746e-18
0.862710627749125	0.137289372250875
0.702600416533905	0.297399583466095
0.209599353238397	0.790400646761603
0.999999982710108	1.7289892267054e-08
1	5.12500928927245e-16
0.999979539442266	2.0460557734067e-05
0.99999999974342	2.56579884290384e-10
0.21238944882036	0.78761055117964
0.999113382385769	0.000886617614231257
1	5.01022243776289e-34
0.998302600319445	0.00169739968055502
1	1.87085391037977e-91
0.999006885546718	0.000993114453282425
0.977716715228682	0.0222832847713183
0.961751463143604	0.0382485368563954
0.999765959620461	0.00023404037953869
0.999999999159468	8.40531887211346e-10
0.982929619235599	0.0170703807644008
0.999998354525081	1.6454749184584e-06
0.251894259962347	0.748105740037653
0.999999966790015	3.32099855430217e-08
0.970756638559078	0.0292433614409223
0.999999999999995	4.70620676978796e-15
1	2.61852496115637e-21
0.999999999992464	7.53625596385311e-12
1.21801548742793e-15	0.999999999999999
0.996430852053972	0.0035691479460281
0.549648367666981	0.450351632333019
1	2.10415031613481e-72
0.999999999999642	3.58178221967327e-13
0.839684616719027	0.160315383280973
0.755323075367742	0.244676924632258
1	4.18242928385309e-17
0.715021110847566	0.284978889152434
0.999999935176382	6.48236180559652e-08
0.290177871222043	0.709822128777957
0.999997702907531	2.29709246878054e-06
0.999999995146583	4.85341649076751e-09
0.899128973090294	0.100871026909706
0.986805558537909	0.013194441462091
0.831481811988133	0.168518188011867
1	4.54552665104439e-21
0.996120080108642	0.00387991989135843
0.263256153337759	0.736743846662241
0.999919625614203	8.03743857970302e-05
0.999999999696936	3.03064359851948e-10
0.999999998556598	1.44340209045876e-09
0.836256224757983	0.163743775242017
0.99999945843361	5.4156638945933e-07
0.383501834363316	0.616498165636684
0.980970137101094	0.0190298628989055
0.996500928776866	0.00349907122313434
0.398935078555619	0.601064921444381
1	8.10188872571053e-96
0.740570423568346	0.259429576431654
0.999282378568789	0.000717621431211349
0.999999763687354	2.36312646034943e-07
1	2.10814249792048e-49
1	6.66821332595525e-46
0.999999982237858	1.77621416262643e-08
0.999990909235352	9.09076464750869e-06
0.999999999996819	3.18143903230599e-12
0.999999984729057	1.52709429426555e-08
3.66014173196711e-46	1
0.961074644812441	0.0389253551875586
0.999999999999237	7.62527383765552e-13
0.996537515364474	0.00346248463552572
0.999997965100745	2.03489925456569e-06
0.813893602779729	0.186106397220271
0.999999998953214	1.04678574692629e-09
0.533483520498105	0.466516479501895
0.999995261504174	4.73849582651943e-06
0.175789304026681	0.824210695973319
0.808667853319358	0.191332146680642
0.999992617539925	7.38246007537017e-06
0.482768706720539	0.517231293279461
0.999175225125112	0.000824774874888011
0.477584222296941	0.522415777703059
1	1.92125091960008e-54
0.127351849512442	0.872648150487558
0.315934644788583	0.684065355211417
0.999999910547233	8.94527667305677e-08
0.442777237121459	0.557222762878541
0.999790981924861	0.000209018075139449
1	2.69844562097244e-29
0.123782549781439	0.876217450218561
0.999722598643948	0.000277401356052215
0.999999999889934	1.10065552015705e-10
0.345178669982998	0.654821330017002
0.140599455525763	0.859400544474237
1	2.12792919709861e-109
0.106746158119533	0.893253841880467
0.262257456733372	0.737742543266628
0.89005652561025	0.10994347438975
0.994687567997088	0.00531243200291185
0.948998624632254	0.0510013753677464
0.000465245653836377	0.999534754346164
0.306839964703065	0.693160035296935
1	1.27893968243175e-16
0.99960759958472	0.000392400415279924
0.999993371870432	6.62812956765484e-06
0.746259904402624	0.253740095597376
0.997623587451708	0.00237641254829156
1	3.43893365133087e-21
0.133946761088136	0.866053238911864
0.999999999999989	1.09881765005318e-14
0.304007818100395	0.695992181899605
0.999998578077849	1.42192215147033e-06
0.999872815682435	0.000127184317564833
0.969523600115507	0.0304763998844932
0.174320435826399	0.825679564173601
0.907395460006308	0.0926045399936921
0.187317788705013	0.812682211294987
0.999999415763989	5.84236011218657e-07
0.125841209869011	0.874158790130989
0.990598496895726	0.00940150310427418
0.423507230624268	0.576492769375732
0.247081115347916	0.752918884652084
0.999999998374334	1.62566564553626e-09
0.999999847320357	1.52679643393738e-07
0.492254223549049	0.507745776450951
0.278517903520613	0.721482096479387
0.132532989677514	0.867467010322486
0.999995640608875	4.35939112463439e-06
0.266224353229802	0.733775646770198
1	9.10050415655949e-19
0.996800557468651	0.0031994425313492
1	9.82110369504164e-19
0.977777232221079	0.022222767778921
0.999999999977128	2.28718075774239e-11
0.999553265201245	0.00044673479875471
0.999999993827158	6.17284227021289e-09
0.813039980829688	0.186960019170312
0.999142878539214	0.000857121460785583
0.999999999915048	8.49524111276878e-11
0.999998871116294	1.12888370572369e-06
0.00336305142777882	0.996636948572221
1	3.36201430233801e-40
0.933516683121663	0.0664833168783368
1	1.7394487066469e-88
0.999991471930492	8.52806950778989e-06
1	2.84664036728833e-38
0.799745248176483	0.200254751823517
0.118233874449619	0.881766125550381
0.994704593888923	0.00529540611107729
1	8.6437462937214e-27
0.998987164903564	0.00101283509643591
0.93379608051974	0.0662039194802602
0.985917484178	0.0140825158220002
0.999117801707921	0.000882198292078798
0.984063454324638	0.0159365456753619
0.999999998911237	1.08876308692621e-09
0.550254807280201	0.449745192719799
0.999622166463348	0.000377833536652089
0.999999999627695	3.72305229025318e-10
1	9.22571829519646e-62
0.964761653564582	0.0352383464354182
0.979548158726096	0.0204518412739035
0.999990607899339	9.39210066141738e-06
0.957628266884089	0.0423717331159107
1	6.41137310153983e-52
0.97069782432046	0.0293021756795402
0.998918915102943	0.00108108489705694
0.999999931073549	6.89264509505263e-08
0.99984801759435	0.000151982405649525
0.999999681711183	3.18288816975638e-07
0.225923495038436	0.774076504961564
0.999765992382898	0.000234007617101529
0.999999955034056	4.49659440751567e-08
1	2.85868875979245e-23
0.999995312420773	4.68757922674784e-06
0.868019064529506	0.131980935470494
0.999999999985362	1.46381950212563e-11
0.99999999999892	1.08053851485598e-12
0.314264303081536	0.685735696918464
1	2.09752599878088e-16
0.199681013431048	0.800318986568952
0.990814878277094	0.00918512172290568
0.999999153602006	8.46397994269342e-07
1	9.70787730543064e-19
0.947423006702736	0.0525769932972636
1	6.64510356227452e-26
0.999916229618518	8.37703814820576e-05
0.782874875989227	0.217125124010773
0.999999870530921	1.29469079266506e-07
0.999999999999938	6.25015458262214e-14
0.993245650602009	0.00675434939799079
0.0130220264526711	0.986977973547329
0.999945896987881	5.41030121185045e-05
0.287527125104258	0.712472874895742
0.983875817705441	0.0161241822945592
0.994501455560178	0.00549854443982227
0.999999384965948	6.15034051577897e-07
0.734695451318938	0.265304548681062
0.999956443131177	4.35568688229023e-05
0.993993421060589	0.00600657893941129
0.300734244422701	0.699265755577299
0.996217574408134	0.00378242559186624
0.998957484192532	0.00104251580746838
0.997943093554614	0.00205690644538618
1	6.88953611979075e-22
0.99604465774572	0.00395534225427989
0.943743581611376	0.0562564183886239
0.163337425293746	0.836662574706254
0.718173386964926	0.281826613035074
0.999984486357841	1.55136421592128e-05
0.999999963335331	3.66646686762483e-08
0.86571477741364	0.13428522258636
0.458860858947746	0.541139141052254
1	5.38703263982751e-26
0.999999999946714	5.32863961851436e-11
0.997714213891212	0.00228578610878838
0.213338216280507	0.786661783719493
0.999999999999979	2.08221436910996e-14
0.999912062332868	8.79376671314934e-05
0.17958270196169	0.82041729803831
1	1.16856184773491e-92
0.999346615049803	0.000653384950197127
0.999999999900742	9.92577700294658e-11
0.229208642506214	0.770791357493786
0.981221965482695	0.0187780345173055
0.84568100349825	0.15431899650175
0.999999990835386	9.16461392940058e-09
0.397493394715784	0.602506605284216
0.603489590771753	0.396510409228247
0.982816033316811	0.0171839666831886
0.751351710184224	0.248648289815776
0.999999993744229	6.25577102621674e-09
0.999999999999746	2.54520428269587e-13
0.137286360599722	0.862713639400278
0.998479601442228	0.00152039855777183
0.178733714283335	0.821266285716665
0.999909855926959	9.01440730406839e-05
0.999767164895379	0.000232835104620739
0.999999969856052	3.01439474838035e-08
0.498656988671688	0.501343011328312
0.999999750183262	2.49816738070985e-07
0.186971447789223	0.813028552210777
0.999973522880907	2.64771190934347e-05
0.999948917757398	5.10822426023919e-05
1	7.17977174083998e-22
0.999936814806922	6.31851930780934e-05
0.138269646747514	0.861730353252486
0.498377412115401	0.501622587884599
0.98634955796644	0.0136504420335597
0.375430697383603	0.624569302616397
0.404624549046494	0.595375450953506
0.999999999781978	2.18021713423922e-10
1	2.64516353813008e-71
0.999999999999709	2.90559423508249e-13
0.999839930266029	0.000160069733970897
0.999999999999828	1.72185396280985e-13
0.982168537728634	0.017831462271366
0.999999999993008	6.99222533185641e-12
0.999998536954461	1.4630455392527e-06
0.99999999999999	9.5346730196672e-15
0.923556164902171	0.0764438350978287
1	4.7089954884855e-45
1	1.73494513296705e-116
0.999999999999867	1.33287323950133e-13
1	6.88773750614405e-20
1	2.99878681779196e-28
0.647754939223406	0.352245060776594
1	1.93500071589578e-188
0.999999956887012	4.31129884300447e-08
1	1.20648467291287e-29
0.998793496228225	0.00120650377177548
0.241427101275072	0.758572898724928
0.99999971416815	2.85831849481404e-07
1	7.52319183915526e-31
0.999995397672439	4.60232756053829e-06
0.99958932984238	0.000410670157619587
1	2.74286022815648e-54
0.999985054550077	1.49454499226432e-05
0.442232182546619	0.557767817453381
0.999462254488091	0.000537745511908539
1	3.56219445386329e-54
0.999999999994973	5.0267325777884e-12
0.999968511926852	3.14880731483797e-05
1	6.49136218340959e-21
1	1.67077247854361e-99
0.999960579696168	3.9420303831499e-05
0.99999632497456	3.67502543963589e-06
0.21987825385357	0.78012174614643
0.999999999996082	3.91849429214326e-12
0.993272504196934	0.00672749580306569
0.999994888123844	5.11187615573325e-06
0.15721886815744	0.84278113184256
0.206787577616491	0.793212422383509
5.58028548364739e-14	0.999999999999944
0.365644685647996	0.634355314352004
0.999999930627448	6.93725519297588e-08
0.999533519338019	0.000466480661981336
0.76381506444166	0.23618493555834
0.99999998243887	1.75611295230193e-08
0.970899479523933	0.0291005204760671
0.999999451126701	5.48873298935621e-07
0.600181364729172	0.399818635270828
0.999999904708187	9.529181263912e-08
0.855349996787385	0.144650003212615
1	1.09555031692998e-24
0.999999999326618	6.7338171506094e-10
0.849132158942711	0.150867841057289
0.464726175370306	0.535273824629694
0.940783948923656	0.0592160510763438
0.382367418711111	0.617632581288889
0.999971615133314	2.83848666854513e-05
0.196036603650829	0.803963396349171
0.119202594212796	0.880797405787204
0.99991692632174	8.30736782602434e-05
0.999999991015868	8.98413202007537e-09
0.999998771579951	1.22842004917731e-06
0.408987711721395	0.591012288278605
0.999701169521221	0.000298830478778585
0.999999999999996	4.45837009253926e-15
0.948436065765623	0.0515639342343774
1	2.27131935869994e-38
0.996522537928264	0.00347746207173635
1	2.72552792347528e-152
1	3.87299563229632e-31
0.999999999798186	2.01813969408126e-10
0.822612191262471	0.177387808737529
1	2.87352853698993e-57
0.999592025244904	0.000407974755095869
0.99999999999999	1.04419660417134e-14
0.999985852136929	1.41478630713035e-05
0.998815085555876	0.00118491444412422
0.999931877099183	6.81229008169487e-05
0.119202895069335	0.880797104930665
0.997861830922013	0.00213816907798694
0.621728274131606	0.378271725868394
0.771803360771386	0.228196639228614
0.957726959014904	0.042273040985096
1	1.65717738143587e-98
0.961129895946949	0.0388701040530508
0.119202905540272	0.880797094459728
0.943037370514858	0.056962629485142
0.85552355705916	0.14447644294084
0.91609416333106	0.0839058366689401
1.09353230501299e-06	0.999998906467695
1	1.21408817104105e-171
1	2.25360125558908e-46
0.248023886778164	0.751976113221836
0.72336152239417	0.27663847760583
0.720966249154864	0.279033750845136
0.990795522326834	0.00920447767316563
0.999999999999961	3.90416485850684e-14
0.999999999592262	4.07737523162673e-10
0.598733890235374	0.401266109764626
0.959813358030914	0.0401866419690856
0.917605129261414	0.0823948707385856
0.816937537911972	0.183062462088028
0.260454742793541	0.739545257206459
1	9.03783406826885e-90
0.999887583358182	0.000112416641818204
0.999869751758712	0.000130248241287762
0.999999999987994	1.20060675537053e-11
