# Supplementary material for: A computational reward learning account of social media engagement
Source: Nat Commun. 2021 Feb 26;12:1311. doi: 10.1038/s41467-020-19607-x (PMC7910435; doi:10.1038/s41467-020-19607-x)
Supplement: Supplementary file 4 — Source data [file 41467_2020_19607_MOESM4_ESM.zip › fig4_a.txt]

PC1	PC2
-1.71564838077581	0.0976469808673246
0.24108817876586	0.493203457611246
-0.893813332929505	-0.213109104845169
-1.07748006034686	0.350273251187081
1.06540960464735	-1.31519488480268
-0.771543896325038	0.0627126879691989
-2.83839793677584	0.534643247590728
0.520772605758047	1.28594726159062
-1.04093501152917	0.0652084543400603
0.238022421337706	-0.165492659662891
-0.410498031099413	0.161700132477416
1.85714697149464	-1.20326395120147
1.6023168434841	-0.829994049566736
0.362355469878028	0.178307188546139
0.985015777716286	-1.39925177207083
1.35535090715014	-2.18472220154666
-1.59209026708086	0.082477816605774
-1.15948232579073	0.218804944796244
1.99775988637843	-0.827074671595389
-0.673105387029777	-0.872759110635907
2.37073108013672	-1.24379961704404
-1.61899514209135	0.58014035426414
-0.511034127946318	-0.616452011901637
-0.939421769355882	0.127462798404265
-0.798426818206696	-0.270057526097471
1.64038369007385	-1.39667899507506
1.57690460274674	-1.19845439242408
1.85366900268246	-1.26359103015487
1.82619061599317	-0.752374267505735
0.782981231390795	-0.291629074021641
-1.11314504738794	0.606551438842986
-0.205392579503148	0.28045847146823
1.58130993211378	-0.931820544136189
1.06157004718906	-1.24032667100162
-0.173423739060567	0.332311103505171
0.294655839507816	0.363117432836841
-2.30186296873717	0.0793089207502405
-0.259482608522257	-0.0885424508339288
-1.54476636165177	-0.830342381225476
-0.231080182441908	0.175531550367294
1.45996191624905	-0.897822780824326
1.13169939969971	-1.02955784873848
0.019378118446106	0.293199519805615
-3.04305586367669	0.225647626053808
-0.802869539061422	-0.0675269253231676
0.948247149987652	-0.927260645326578
-0.28745225206246	0.106444953092895
-1.2531098055919	-0.495222989682165
-2.87567703493612	0.415088082640712
-0.467789414806093	0.204768337905632
-2.76003474045721	-0.159765363539536
0.446754173786571	-0.90014434737133
1.16742704942918	-0.921112767127805
1.70081239303849	-1.4877335338162
1.36308517771877	-1.49668398758787
-0.912971621541211	-0.819041308218648
-0.711278864623615	0.256315771015505
-0.600785330636254	-0.0611983949152995
1.09663891159397	-0.520507224803423
-0.818991037483369	-0.316774716141412
-0.811720897781023	0.0223919109780297
-0.930769293867222	0.742860879162512
0.327575652986597	0.483799146037756
-0.192946715520011	0.418338062904931
-0.602831226431322	0.359459215467054
-2.32236004153831	0.301790253054688
0.89802868867378	-0.539940132134316
1.07937755414739	-0.383031837571251
-0.206678782658595	0.349800684100423
0.522541607794975	0.460894089248921
0.836348790085152	-0.94772365670104
-0.686679048809947	0.0741329903641829
0.827291896920932	-1.44503690003209
1.87775896122622	-1.10308789818073
-0.648957042831554	-0.0123590080635614
0.615890524533753	0.522940221966001
0.622570816448097	-0.286819105774494
-0.260537733829292	-0.395858587044767
-0.907931079953008	0.0777713742922193
-1.99691751417074	0.37443888968474
-0.935003495079609	-0.809768364546483
-0.0278015244826932	0.140506659432681
1.55253725245696	-1.66722247767534
-1.05958912775633	0.177932760502366
-2.4312553849876	0.277700271418317
-0.390007630866586	-0.425145905705021
1.26537976247155	-1.29094974852287
-0.813722957525662	-0.620629506142633
-0.966841757060679	-0.699312710194505
-1.52430263105239	0.41071917142238
-2.07362611283028	0.16433042414504
-0.0155823222941625	0.545043216292793
0.604768623007118	-1.7806763398191
1.30902179632179	-1.30427152076474
1.20021189934385	-0.782740401358996
-0.394915542382767	-0.591160876384092
-1.52774446584366	-0.408764187204292
1.31093746093146	-1.07920052303618
-2.55838707517711	0.0818363250394625
-0.981274102944876	-0.643487789016417
0.961353943610334	-1.64378073204955
1.05219278016569	-0.96322625276258
-1.05295359484968	0.0593288859176931
-0.488806759414287	-0.88617095316791
-0.105150159244073	0.484078786631755
-1.07640776073241	-0.396078888440289
0.233423881705798	-0.09241273706646
0.795473426752031	-1.21284833174196
0.750620215409927	1.17219121183595
0.582287057125803	-1.07583057359343
0.583852790112945	0.885364519314936
-1.10347537854502	0.00443856721019431
-1.11471525737255	0.351476960884655
-2.19879395287614	0.286572248537513
-0.157455677384438	0.546293256740092
-2.10960308081478	-0.450984960177204
-2.83089978163938	0.5304770987024
1.60495216817502	-0.811497132151181
1.00782734321852	0.160485403764113
1.02834307425787	-0.288440840811172
-0.688225863797838	0.201053072892668
-0.268172343020226	-1.16615291220961
-0.983963322963965	0.20714014928826
-0.379019658536728	0.408182719316776
-2.01541888491937	-0.833953481763253
-1.74460320646833	0.51498337654643
0.853221117908363	-1.48899760959511
-0.803688085727773	0.221085266070463
1.72045035854878	-1.6246106134652
-0.767281064540719	0.22554241591927
-1.26332411807295	-0.084758746559744
-1.18407440575583	-0.060700991421737
-0.209272399316377	-0.213386547492679
-0.366293821485952	0.441504292268335
-0.484667766779039	0.410800919363318
-2.83724560472724	0.351684911073043
1.30400331336686	-0.85053989284085
-2.63800766289346	0.104224141568149
-0.404324651336351	0.306082394790908
-0.11387479276853	0.0434269322971302
-1.02843698001409	-0.324621645715676
-0.228926833579875	-0.123880968607793
0.847995982213311	-1.03266242059099
-0.345335545123526	0.438777374540206
-1.41241747127743	-0.506291960429474
1.59915400313669	2.14427007226177
-1.75726677932685	0.504081715219781
1.33920170569982	-1.27041986529477
0.0462870014988241	0.638534061966421
-0.249794811586644	0.104502634788257
-0.0371228076513679	0.529646435732062
0.462840907529893	0.293218612311008
-0.154110954276699	0.0452000969302919
-1.23089264288726	0.356025127288719
-2.07364402270116	0.445152500343422
0.35046160758343	0.58056082315742
-0.687708426098508	0.170512413201535
-1.35507608950832	0.213030169262969
0.818599919460268	0.2313139887474
-3.33394311571617	0.597261056280571
-0.596970036604492	-0.364252859161591
-0.0515193920290838	0.590176902492705
0.866169543412698	-1.52631886363181
1.06745026653139	-1.43376033871596
0.754269634321909	-1.32746814142515
-4.08657542126873	-6.36171944973743
-2.04708338214847	-0.470173506270043
0.96759038807826	-0.926271145556239
-0.177797316093281	0.230185259587288
0.735743207062346	0.597649498523729
0.509361468247753	-1.6148707255485
1.19092545070723	-1.64614821960164
-0.491781671060562	0.212641176659287
-0.418730652102101	-0.156524558013018
-1.91169426791233	-2.80714052399141
-2.83075744580419	0.264919247395279
-1.69916844177964	0.544614729552392
0.815195405698434	-1.42174830264867
-0.300133347589537	-0.448862352233432
-3.05166487901656	0.278240295608906
-2.27501863257434	0.131052711037791
-1.30768879422223	-0.178658310441297
-2.00323463005718	0.537386738887546
-0.440418983559969	-0.0182494685885375
-1.9151764252129	0.58750125957976
-0.0540436407593923	-0.0111801161265164
0.215799402061742	0.154955950242063
-2.24523515551066	0.336730953455113
1.16609412019763	-1.71358624525443
-2.40061795423526	0.222950660051053
-0.198231789328895	0.234298534038531
-1.86346339958727	0.322249461728134
0.607015074122252	-1.27600041906109
-0.18121776106978	-0.129992182737391
0.902103441379033	-1.48571787760059
-0.000217525777285454	0.195805388104865
0.830107236807859	-1.09323542638158
1.19750806972121	-1.49522015862171
1.07911934119301	-1.59807706606828
-2.47338585309735	0.0243734617460422
-1.66110187246609	0.190297320209788
-0.516922204578373	-0.0345779734601777
1.24157446384957	-1.46205029051868
-0.209259400810735	-0.112487783229311
1.65748526984572	-1.09897048546508
-0.72834226464481	0.513881436594201
-0.898325818152975	-0.652015350925783
1.19893060695701	-1.45404649524036
1.37466190482509	0.204954962867147
-1.54365986182297	0.159229022331083
-0.370352945803544	-0.584802800022288
-1.92115789202571	-1.14759435183
-1.16419400981013	-0.46559684440795
-0.5956726041014	-0.113023823954493
-0.0954153345173684	0.0937527007423777
0.735250962787725	0.121965202183636
0.694369242977851	-1.36646160675475
-0.793968361022117	-0.464615466349488
0.824841443455597	-1.00767524713756
-0.576245325699313	-0.757069406137102
-0.68069754501857	-0.00550110669442583
-1.16148832229454	0.209403703336238
1.04814234679502	-1.52982932143618
-0.356619975560877	-0.00265264168862955
0.75257090248514	-1.43656838809801
-0.6334893897042	-0.254000449902907
-2.44843050704602	0.486429091634933
-1.77115570633668	0.242616890271661
1.82525684854592	-1.50371898478553
0.679335453924281	0.968803224145681
-0.658904206870492	0.373943838775143
1.23516336465226	-0.897549495206764
-0.587755427035634	0.0808653266415786
0.221816721409776	0.732745121368278
-0.143185637842807	-0.150151436175145
1.05031356049192	-1.52916716602725
1.0796490767461	-2.01593645718358
-1.39764473728599	0.168567629254621
0.884319638609568	-1.15727349753431
-0.461529294679087	-0.828393175466499
1.71185650011131	-1.00052456450878
-1.43606303806613	-0.0354992157323777
-0.863220504120723	-0.273833446804219
-0.873919277953894	-0.372812824411374
-2.24803941992527	0.284317490352096
0.124085492007942	0.334287119524923
1.37592491566386	-0.299598023135202
0.466689937398194	0.730196804440431
1.37359482982671	-0.802988034223861
0.850226374875502	0.707712833014548
1.68044721392307	-1.46699094730801
0.538170480385894	0.871977533736825
-0.986905264966603	0.123713903268818
0.408720069090303	0.753485696188357
-1.51992627535131	-1.30640440874414
-0.967145462947381	-0.292549414692546
-0.957329644176586	0.196829897783281
-1.48427707265275	0.183538515616815
-1.29302732364833	-0.236458011790987
1.28124164484189	-0.880379830522587
-2.1637258215666	-0.225647934850934
-1.92029370050401	0.232059323404395
0.841752308435016	-1.34687988480402
-2.88450401619153	-0.0410084332517848
-1.20427490739638	0.327766423514858
-1.90532647305468	0.515068294804559
-0.396457934529892	0.50790994665953
1.51209714220636	-2.08873808916365
-0.186307478580002	-0.38782026180331
-0.182867123766332	0.381024482303472
1.24825962095119	-1.2750263856013
-1.00978590997519	-0.430214279499933
-0.214345497827919	0.592634435506014
-0.393187849551083	-0.0191275933669158
0.808473215015301	-1.41420134047861
-2.39626322056993	0.0743416892611294
0.764002716405817	-1.5329900289978
-0.339527277576152	-0.806141835187296
-0.644210797244404	-0.423071143161078
0.711670499193766	0.955753710889028
0.479724645819474	-1.31681481557015
1.06502579735951	-1.44373472333835
1.15752077300958	-1.20370686638287
-1.5088332649144	-0.170516194227578
-0.264397338692964	-0.874285222119509
-0.841098166871044	-0.116810038643756
0.925719116884686	-1.25230315872461
0.996941597965438	-1.22461836101854
0.573973808149381	-0.00822699425220627
-0.364033322021921	-0.401676515222465
0.0717594873658965	-1.24542478241615
-0.526163461235541	-0.227456681013567
-0.214349658578786	-0.219811147506831
0.979686391184061	-1.50499004626906
-4.08842588095332	-6.30038743803372
-2.69516677259504	0.320777175934062
0.183003301195548	-0.0675301943620926
-0.833780868815418	-1.38823234146697
-0.7919978098033	0.0372291939459558
-1.71000365243924	0.461087533947188
-0.232433353381826	0.448934057567258
-2.44645172568945	0.449568039083036
1.52905395109567	-1.03688858591016
1.15102642950783	-1.51864140780445
-1.18847784014066	-0.382208300266579
-0.211603313451391	0.167289818458477
-0.207901978810484	0.590017225148806
-2.36725054846173	0.0116444746259952
-2.52091037137851	0.0504736965681564
0.68090021192963	-1.38211018299473
1.23545567246266	-1.33313625336485
-0.0152919783766983	-1.14977841813282
0.454972865694109	-1.38094928615653
0.566067567195687	-0.800926164137102
1.24575540665235	-1.233863245546
-0.398752972424746	-0.520509279352093
-0.867596673054652	0.205244079436118
-0.159518033842143	0.0588142173824781
-2.25921088513686	0.298969658272307
-1.10942636492521	-0.415304345420178
-0.611735894284393	0.258932025371505
1.74328627666166	-1.26964353749467
-1.32795001727003	-0.81220656393678
1.40492389743351	-2.17671509758709
1.9972642407602	-1.01788105608299
0.214778076299458	0.113274424621133
0.402522328546675	0.404931119553346
-0.854641372366585	-0.274853103777408
-0.173777482215543	0.245172497949718
-0.322826038023534	-0.367594243265334
-1.08747356435209	-1.35562191085617
-0.789691952468918	-0.566574648375934
1.41950024454011	-1.19974425466281
0.406607265581678	-1.40464753193347
0.9124964388504	-1.3165514493612
-1.11774118484323	-0.615881758813907
-0.607724718951069	0.00617728864742795
0.071629005882741	0.148248629745883
0.442417331081333	-0.908262945824881
-1.12128157477111	-0.0357022928134886
-1.14380606049396	-0.27785178450436
-0.382948742704053	-0.0585658946243189
-1.12353528706817	-0.254077535604424
1.82918981982952	-1.9507752099394
-1.32260492438168	-0.0327671331961208
-1.60609459205011	0.163581776429498
-2.41546247729317	0.300733611452989
-2.35558637693075	0.109164605311848
-1.15147339420634	-0.0553962239116581
-1.70736848924008	0.571755382891218
0.152183018868334	-0.614934475838854
-0.473126151785763	-0.396767874275197
-1.02504608527374	-0.00529185724812609
1.18248594852038	-1.07888083276312
-1.56222021751689	0.83007632431593
-0.644460450943669	-0.0853904368913993
-1.82776958495137	-0.0902296618007689
1.30756518980367	-1.76425561472454
-1.18892952016925	-0.936963010283559
-1.45132350535531	-0.108875064752666
-0.964827941295048	-0.295808679783047
-0.333619130805284	-0.141626403744247
0.962000944998955	-1.02663232756623
-1.94062522505845	0.191893041428791
1.01631272011413	-1.35904309010644
-2.38324812165149	0.0584875651050484
-0.560341623758435	0.378420100026392
0.87803703868311	-1.50956453148255
-0.512695966894037	0.126703352506722
-0.486963185631245	-0.162979441896014
-2.76700109585048	0.0360456078441177
-0.929924578123688	0.396079888144759
-0.699475617228428	0.273834898914366
-0.651738884869868	-0.216112312884718
0.89981856051938	0.901391500121744
-2.66811956658741	0.295823444338446
-0.265044211328803	-0.265487181947824
-1.00230385296	-1.18451400643141
2.03195041784867	-1.22952025819881
0.953437013689638	-1.25775435686238
-1.13217686074304	-0.553209370094565
1.45909047096942	-1.77827175771838
1.15081458305169	-1.42274290193205
1.19493875433356	-0.888821954551399
-2.74220755191102	0.0122421229029303
-0.277207017744232	-0.530861462843348
1.22122132064374	-1.17755881876109
0.00442781810749099	0.18824962623587
0.544330999151055	-1.28289003201226
-0.778205099787015	-0.21731960570908
-0.529126932707814	-0.130992397820299
-1.35456793405845	-0.700684593796303
-0.486317973949955	-0.199437468079134
0.866441252138354	-1.00653978559989
0.890486743840221	0.816797861891839
2.14658156896842	-1.14633615555742
-1.85983363738819	0.606166196684945
-2.48911905337029	0.550279806716729
1.52394663603773	-0.777822963158606
-1.16967617821337	-0.183534506736759
0.636554076013059	0.353833978819081
0.0800348738582246	0.210537244142237
-0.200379298564369	-0.394494710666107
-0.335377994482088	0.196722490076406
-3.09826174787896	0.20149404574062
-0.858148099774214	-0.19973186148554
-2.32442550693038	0.199928077102161
-0.109578434270983	0.215044269542535
-1.30747271360545	-0.297248015416221
-1.24900883259669	0.128121549318339
-1.13173269819701	-0.0210001219850028
0.444865898096711	-0.772377961977202
0.383062282724901	-0.973558284151435
1.23748628699104	-1.62772146261124
-2.25729794741778	0.338704849628883
-2.18486765368458	0.50201627282263
1.72529194412199	-0.613995878795929
-0.303517190260389	-0.911098167853035
-2.69942803906543	0.298424985466506
0.309839972193665	0.737305909562717
1.73501391756115	-1.77884504287948
-2.99982737284223	-0.318016602651127
0.13090370231349	-0.715950159319022
-1.00001159186378	-0.229898996154819
-0.163269940945565	0.0149950444661422
-1.10416966839372	0.164607755471981
-0.684731156394037	-0.0511977550458117
0.680493629076486	-1.42443966617559
-2.1236164332368	-1.52618272606191
0.0461748418612119	0.929187363892602
-0.125964902353697	-0.780602015023424
0.797727569217018	0.748139284757941
-0.0734248711325547	-0.100608281528061
-2.66617341198191	0.36587124111014
-1.31797602836897	-0.0299965178412704
1.53745726229179	-1.38374386392647
-0.900404592190045	-0.169551083489908
-0.250713213795796	0.112088941138391
-0.250479347250332	0.451407023396906
-0.404464615844676	0.322046554966128
-1.03589367170736	-0.170239691506051
0.627786651680041	0.581609719258769
0.469202138472619	-0.531133692823437
-0.156188412613273	0.343792846580113
-1.24274762667888	0.221916925245315
0.0683684498600099	-0.18973774490141
1.35624102829172	-0.987763753612045
0.556676767656618	-1.27313833096946
-2.63355413050793	0.0327817171081135
-2.07146263968109	-0.235199764602298
1.62529798873024	-1.16060845556775
-1.05822695974173	0.0630247502431778
0.815839773905695	-0.307762244413749
0.586257154179918	-1.46525765066378
-1.59755911800434	-0.119734260867272
1.57880219087415	-0.923571465050437
-1.01967895099555	-0.556029700519243
1.34033169312457	-1.47651324881018
-1.40372290170853	-0.123794588979456
-2.15705175776569	0.375091366422403
-2.68558560799319	0.66796842245491
-2.89373815398573	0.498657365574935
-2.96322122458101	0.0620569324878184
-0.438830982379408	-0.00637024247871706
1.2170234577656	-1.20540116417532
-1.87458630360599	0.342445030481631
0.390720569453661	-1.15391440721817
-1.90701276628506	-0.189786510782712
-0.542845975319124	-0.467476739392903
1.36253392623845	0.977365650287452
0.479401644833464	-1.2100124367794
-1.00781884973291	-0.103426102261609
0.357863002202455	-0.831188361984393
-1.24776704989994	-0.404891704103973
0.00753017527602018	0.548628031822132
-1.05995871863876	0.361596782163366
0.561624740794741	0.300407779708703
1.04290716467908	-1.20600378867648
-0.291635612900107	0.212759182306276
-2.44489742141159	0.310268651668479
-1.61443955078725	0.634986331222817
-1.99494324384914	0.350882801630837
-2.59495078094232	0.472548871131202
0.0362557244422104	0.288598557358977
-1.87292669436661	0.459994011466311
-0.113490518781372	0.537127760577953
-0.71246920142988	-0.00625277206665797
-0.0449982646677124	0.171162184228866
-2.37751428335383	0.178544089522422
-2.3848603904487	0.170697396175653
-2.94873963681716	0.219637331834558
0.385970678069479	0.0878820330184198
-2.35170498776514	0.504670864736325
-1.42497882487179	-1.55402056692588
1.34582916116604	-1.53612255376267
-1.26992394017444	0.248131913967807
-2.61569098568508	-0.0144966776198879
-2.88861834270287	0.151721060981472
0.983418340565361	-1.69726428999308
-0.904756362259218	-0.25840093218266
0.363961482190693	-1.29282961291684
-1.57463700277581	0.0320902423561021
-1.4258775455672	-0.462252194576057
0.731735840545988	-1.11361311908769
-0.594629250882937	0.452740500750437
-1.03806833950813	-1.1460411573281
-1.77619716726864	-0.371329003244094
1.01628963035996	-1.53112009037034
1.13083271115165	-1.5115972139977
-0.642009937229031	0.648763159983005
-0.550700702577086	-0.37166146445627
-2.43642028554354	-0.0708777658402478
1.09138659148979	-1.77623471240467
-2.46046239011868	0.193003661008855
0.835451324036865	-1.52179328478986
-0.117098766193159	0.669854082138609
-1.85398847907297	0.368551564974402
-0.33347075538221	-0.846248856431924
0.360348205561091	0.33645954761643
-0.595506764616711	-0.403977673473863
0.0779652337443485	-0.289595149119704
1.49025739811484	-0.907490382901202
0.917530355499251	-1.04901173073696
-2.09428231144505	0.263924138070316
-0.00724646730344683	0.504955441864278
0.573512591326194	-0.163480665273077
-2.0289628179493	-0.108203520446975
-2.76650898938708	0.162372462750405
1.19475019427727	-1.89851426114223
-0.883061734588142	0.0214754778531276
-1.32146610702115	0.0627777010770827
-2.54828939398237	-0.00322325452906597
0.260907245831161	0.324450580172516
-2.38187127962862	0.451721731798283
-3.09197775223425	0.218956225144754
-0.18212717855077	-0.210881409866498
-0.71111693155659	0.0658295489937714
0.374602612079329	-1.26271734024531
-0.283307127486321	0.347949503150736
-0.184782342415284	0.12002171748694
-2.25164208278484	-1.78809709094777
0.323004416222903	-0.28614456863903
-0.720247136721362	0.432000115556153
1.40530961258782	-1.53348551442486
-3.00809528403512	0.57954014785944
1.54601645134916	-1.37722843264745
0.0411416583661376	0.133282625273082
0.137917416304731	0.212379267616541
1.25313064636354	-1.67344286177807
-1.02955103341937	-0.31063077370224
1.22715050982595	-1.27968530956288
-0.627676121758046	0.429716676578865
-0.657032518129237	0.243129367823807
-0.118998278611604	-0.515478730426767
0.895342401143381	-1.89750711895655
-0.529448420155377	0.254229424584203
-0.601849689343249	0.408496339064629
0.091095976022134	-1.05773416574166
-0.578800012005222	0.502279586175684
1.26985439834613	-0.770705659474203
0.781421859229615	-0.762946634136735
-2.37890809693021	0.314909416151017
-0.998382039129222	0.366651674890915
0.683320008793166	-0.264750662956019
-2.81862196789297	-0.0183504530710117
-0.589231641937485	0.338282640663088
-1.87405197085567	0.532339702584336
0.934877864822021	-1.15677813793404
-2.04033514581239	0.425820020133145
-1.20439913635611	-0.327117522339801
1.50411438334695	-1.80279687098589
0.0837005879966284	-0.199961916118962
-1.37655543363468	-0.353203874795562
1.13402503734765	-2.20079513258998
-0.67592451884256	0.0923268795567493
-0.680138161596569	0.375096219082974
1.39711564685898	-0.500469824109674
-0.559412639335179	-0.491537979927509
-0.85132780888308	0.0183488196565128
-1.66977644170236	0.229411329184815
0.0392492702387729	-0.661813180939218
0.763855622741497	-0.973588178523141
-1.47550796854456	0.586257135659539
1.01399842546077	-1.43518354327545
-1.34289459206209	-1.27681184216978
-2.52061130305519	0.0868321873631767
1.16738216181757	-1.72546615222347
-0.112755384325873	-0.339088368970133
-0.937839538833722	-0.507247858400332
-2.42449119697971	-0.0287685652634544
-1.01413012985762	-0.554208026656852
-0.568072543176533	-0.764827975801535
-0.166598702995725	0.653383364376066
-0.211839881127086	-0.0460252914778882
-0.28004938310046	0.149485390466702
-1.93173716929109	0.57826465516606
-0.799116468685481	0.181421295792917
-2.36685334219678	0.508197077248789
-2.49349249802929	0.48073614888317
-0.0118619726106576	0.00174171287249908
-2.37130665985633	0.112517928046437
-0.194728918326781	-0.591253710640452
-0.00903421420096456	-0.627092284301564
0.847390548282296	-1.27652434841566
-0.319887340349657	0.16257901694635
-1.27268160532236	-1.45272383822245
-1.94569942713157	0.544624932451944
-0.491262553428628	-0.801414421449547
0.813091095466574	-0.731835301347182
0.478050059033316	-1.49880951918534
1.49820458833186	-1.6919522319074
0.801191793848326	0.830624372942414
-1.37343103310763	-0.235036735767586
-0.708529899750181	-0.372474439452455
-2.30954249730316	-0.348302944901692
-0.857422298454243	0.121173538836558
-1.47572976944276	-0.0850589470300509
0.373591725427566	1.03511050689088
-0.367149926791835	-0.380109992416179
-1.29019455598347	-0.736075590853913
0.489029046203438	-0.277081138118611
1.11731724265788	-0.763685332338873
-2.28051777745522	0.134930437877594
-2.2265788781259	0.452043300780508
1.01733222330144	0.133181759786327
-1.86773445283074	0.433164427890514
0.852692880219599	-1.78808864097617
-0.306592542264674	-0.871150218326653
-1.89149765835256	0.273532089420172
-1.80981857273287	0.502773266775482
-1.45996541446939	0.617115349080027
1.39172457563542	-1.30404278174182
-1.96943065955027	-0.886625316280708
1.69081723016176	-1.85747640462388
0.709359413400901	-1.34174367142134
-1.79837298153279	0.690255431373441
-2.83923325812034	0.0473524226128723
-0.938929902492133	-0.0010623627450147
0.0598210460274751	0.569918913764305
-2.11423679142685	-0.22288535557636
-2.60745403927713	0.434480971606377
-0.915437465246738	0.249633648945654
-0.921942367704243	-0.37948656501335
0.93744047803481	-1.6818953402112
-1.8036679491949	0.148820512901014
-0.150141773176415	-1.33126628602266
-0.58302339269591	0.0171670758159337
-2.23814551218654	0.525810036512645
0.786991293329912	-1.15282963743605
-0.719317330321757	-0.412376537591088
-1.16801771925421	0.285617291850438
-0.694351569002048	-0.283382833045246
-2.23554121424174	0.299682856970685
-0.348636288031991	-0.0137516834567555
1.16825456180634	-1.36788426709856
0.730025162417981	-2.04139706298252
1.36680678770928	-1.1319091576623
-0.958461139864156	0.185077541482949
-1.24260896490729	0.0774880799790149
-0.355601211259476	0.293455313895414
1.16178436975214	-1.96406501677225
-0.72188531208923	0.317563508540612
0.642963169234488	-1.71289377172546
-1.46329856955962	0.568147610450131
-0.998292965218244	-0.331254958426783
-1.44739730747631	-0.49390750555008
-2.65977236710687	0.162261089416183
1.82088618200436	-1.31702477749252
-0.593351964471327	0.27249751244133
-1.79139805300552	0.0279611593776298
-2.75031079772116	0.5220003305734
-2.79386154128932	0.650263258395484
-1.31729162498326	0.501323519096443
-2.79427445439207	0.24322769330639
-0.264564044105827	0.259574862647022
-1.9232324349691	0.194655618818751
-1.04988834668597	0.133287023911392
0.302510685405683	0.324119761959661
-0.296659689905872	0.0317437347168169
-2.73669630841107	0.11221932742487
-0.210465544715649	-0.627520643856941
1.55478116726733	-0.718559677202258
-0.020609109594578	0.176385097307506
-0.0545263985099286	0.364063060636856
-2.45391566578529	0.0313945301034527
0.67795765961217	-1.30499808221094
0.702222035565515	0.0844339491427826
-2.69409970550268	0.219465743595316
-2.13535079610472	0.0198929179963863
-0.148142907236922	-0.520528921163768
0.473513257921093	-1.35699960095745
-0.073805186545462	0.518124484528253
-0.821197453544912	-0.140963753792348
-1.04946893975759	-0.0295803415033392
-1.91627737889088	0.484363309085982
0.913563552957061	-1.11657390622292
0.526021044951262	-0.985529697563979
-0.171841490220266	0.316922651233559
0.277729320244925	-0.976166409847572
0.469512492642269	-1.38200465375022
-1.2711859327887	-0.316057515968351
-2.39625667556727	0.14634422572927
-0.775686103029375	0.358652558667231
-1.10362990034688	-0.425392593426947
1.02463403110326	-0.0246790007326939
0.421084149934568	-0.664100932691995
-0.758226333254533	0.409322484537346
-0.426852126108053	-0.0453336043836214
-1.61651323562005	0.741820337775091
-1.07734620226423	0.42814433357422
-3.16558133626277	0.0956034112296969
-0.110879078808237	0.416848172595527
-0.723702091045291	-0.165928449548221
-0.587356810616478	-0.508213878266284
-3.10451540421922	-0.0848319368738418
-1.24187383633298	-0.410291036228373
-0.810790838557884	-1.40306508504719
-1.76650679741092	0.427318914714966
0.281908801878971	-0.423909476553412
-0.296680165931342	-0.832821837193675
0.900899325185727	-1.28922802058626
0.421559987689686	0.780044521963636
-0.420236332842371	0.0138589527919323
-0.0617728307888116	-0.487286652154445
-0.371795203236203	-0.409652138002279
-1.66719449238681	-0.198938795455217
0.215012904604575	0.393834253472381
-0.348656857834907	0.250780667434191
-1.62836202242781	0.559899192935451
1.07276100478009	-1.51931130735805
-0.077330981406005	0.32232523329303
-1.00759327364959	1.13985990111137
-1.23239782333535	-2.4027061804387
-2.27955113023373	0.531429104960944
0.717544592542499	1.09809757738669
0.474604373646448	0.101538759190336
0.420196417036041	-0.744425267560924
1.03170375164102	-1.3198890725403
-2.82806593715975	-0.490314948999536
-0.843371490753208	-0.224748569215339
-0.46184431551731	-0.629733027956192
-0.505199144781564	-0.0362820992666668
-0.281926660955226	-0.913347913284779
-0.0290410265659916	0.00733413153413331
1.37571557837204	-0.986877184550233
-2.71937620595625	-0.74884505953019
1.05027766505062	-1.50261605785755
1.11879444481165	-1.14243238441653
-0.13475026663956	0.0960829516604192
-0.641200854062291	-0.563601013703883
0.170977383511235	-0.882508679407178
0.578660468310049	0.530903366913771
-1.68677393337581	0.00257158571636362
-2.5221941109881	-0.405854610975201
0.0764401870695903	0.507012260285741
1.34582360355533	-0.00992132227792641
-1.41750172633178	0.323140088758381
-1.03887419692063	-0.0448821396487796
0.475911004770093	0.0841014550252887
0.396585914823314	0.466511275796247
-1.96299230379381	-0.109771226654471
-1.35079399544843	-0.281829009199091
-0.607286497750161	0.123310409457981
-0.56151680763214	-0.669149807690008
-1.37602539810471	0.36253034733804
-0.570538283266567	-0.774527708986142
-0.407201693772981	-1.79819584567343
-1.23674906126483	0.0562004438208926
-0.814712165542935	-0.0666499001709902
0.962978988469322	-1.88945471478116
-1.29366522440161	0.228986805344019
0.843713865114851	-1.31775222260152
-0.0868830654805499	-1.27603003571733
-2.27590148348505	-0.108735213733196
-0.726622329993746	-0.135386190535833
-1.27624044229898	0.0707309257043065
-1.50808320078701	-0.753629579417879
-1.54168780089874	-0.836880205236859
-1.74001442108739	-0.917746320947416
-1.52732631254679	-0.198673482075157
0.424525928716759	0.757219780765326
-0.921255979296974	-0.0461208911837564
-0.627178334090365	0.231916918561886
-1.58709309780395	0.228131274417664
0.129053406748797	-2.15895806532939
-0.419100829427949	-1.08984753129159
1.06188678013489	0.643820341624851
-0.307412827465448	-1.30144284925373
0.0192362646081897	0.554523481514454
1.13138431239824	-1.30509884364364
0.996792679300675	-2.07957267321096
-1.70934275210941	0.201762746518722
-0.996235456203656	-1.83129937178523
-0.703351618309048	-1.26762540413494
-0.00307411753515401	0.162231956853133
0.295496589579615	-0.595846814579641
0.66833755447801	-0.0447187124615122
0.00364194857281447	-0.563996705500233
-0.0963512937806033	-0.835367629546558
1.62494100561752	-1.43085907271294
1.20639481271621	-1.16609396633535
-1.07743170962141	-0.110428547229437
-1.53669670195288	0.0134061864581306
-2.05760500251069	-0.230072458484098
-0.714702506792885	-0.863252973524968
1.22901802642735	-0.935060066181997
-0.145601293815794	0.27924146667475
-0.0991633494834823	-0.650222319008225
-2.60092036220672	0.410140816426827
-0.797441811117235	-0.258916952720158
0.0907061924117144	0.0295220660688318
-1.07457415099282	-0.595753816773802
-0.495507334396145	-0.582045309002545
-1.85514149581584	0.607890985602417
1.28512090325853	-1.61656945185942
-0.437944229491114	-0.139422430794206
-2.33810758437716	0.402855749975068
-0.731584544091306	0.032671270607414
-0.640377758735227	-0.498595759814026
0.160287426065012	-0.431256766299008
-0.805237981644109	0.284631790081071
-1.35405099603939	-0.379488431734083
-3.0269929711496	-0.135678746156147
-0.492032376847389	0.185744452109818
-1.87349300865207	0.202836846103663
1.05597703621668	-1.33894026700936
-1.15257315603339	-1.01344259567901
1.3076331513898	-1.28279171014496
0.627435739433529	-1.48805210678436
-1.91386996480638	0.032930330028693
1.62844208219821	-1.21707248569262
-0.0852226065692167	0.444698962600595
-2.21392394890325	0.463720930603735
-0.0384496061592602	0.332237428974612
-0.703463394359266	-0.801325228393104
0.725420311916322	-1.3394493348986
-0.725494445524487	-0.281901113643905
-0.618963456825478	-0.169113157628585
-1.08117810780584	-1.0661637623435
-0.131755845527195	0.187001124845132
-1.22303833650987	-0.446896695044034
-2.5893323487759	0.0471164171837859
-1.17618648648078	0.10428762168215
-0.286720291383469	0.304973637443233
0.371703561292883	0.971678242815351
-2.12433471734379	-0.2432277414154
-0.876996512669397	-0.306569697927151
-0.0555926288719366	0.407054653019765
-0.581905857709577	-0.296680182192888
0.455000613905426	-1.07178928151432
-2.12909077214609	-0.0526681910115446
-0.0208919701228999	-1.41891801698076
-1.05598546637398	-0.143806386685723
0.799619064047055	-1.43155656114317
-0.44251208029631	0.0909190851584568
-0.325599348315093	-0.323460515023265
0.54141068411587	0.200207968082402
1.09318220395268	-1.37658643828843
-0.310630291996173	-0.356737027703878
1.06637735596682	-1.42659823343034
-0.484180795316519	-0.879958719645633
-0.432641301762729	0.185409087226624
-1.06760074915889	-0.1627527568005
-0.454581802958103	-1.10735834736226
-0.00452029799126029	0.00521550546172978
0.89989927843707	-1.1230068741786
-2.34389347847946	0.322531284865375
1.4937656320635	-1.66898628499963
-1.28327994288317	-0.385258070828168
-0.550187517805	0.190650043009811
0.515857593269105	-1.8427397236382
-1.60267791865051	-0.464337089123321
-1.8809877611468	0.36798212140528
-1.33708590271911	0.281615690164983
-0.833592087772863	0.123942214272286
-0.958574847449204	-0.733986809040193
-0.7723584094358	-0.30951796414723
-0.577080389792647	0.045844060190631
-2.09563629057594	0.454199365449666
0.49100081298453	-0.742172460923787
-1.92624794361252	-0.0610460404612231
-2.49094958096956	0.553123517969402
1.19142776150763	-1.45701886567406
1.02039590623759	-1.47753153689303
-1.24069321118989	-0.0510567321873952
-0.865518350712177	-0.335789941550134
0.254828708735941	0.474134606481274
-1.12515250474056	-0.324187568278266
-0.993110009737743	0.26355715627027
-2.06556640302147	0.467880462423205
-0.634312086671359	0.0673097556455939
-0.373139889794462	-0.780008402860936
-2.72312252473794	0.214687155053349
-0.714867990461858	-0.163794781296071
-1.97594810146639	0.193017522104831
-0.747417414189527	0.1449810971085
-0.188710233109325	-0.196449877519003
1.05125230395391	-0.826117330865367
-1.48389217073787	0.475807638178958
-1.54667676339113	-0.214633473272258
-0.685329182924739	-1.22495103700085
-1.2656609677102	0.545661870954154
0.77110681676703	-1.29091687257235
-1.30890313640687	0.296604405393667
-0.44970748671301	0.40364982420032
-1.65941080242771	-0.173611562717682
-0.15585219151201	0.407964794842851
-0.481337082764421	0.124230848696393
-0.150200482276644	0.246237189226441
-1.08627220893481	-0.0173415554053825
-2.48048474508995	0.574648879477641
-1.88562054627252	-0.1483785304798
-0.543961839894747	0.478137815445677
-0.636110427904261	0.246119335972641
1.09278234074627	-1.63747770946708
-1.11748687228081	-0.516593090179661
-2.21956528793676	0.386215363956503
-0.894944198045644	-0.910514255736313
-1.38978975631249	-0.26164423565658
-0.874025608772952	-0.342433540172022
-0.82745004231589	0.0187321785711683
0.908475375060318	-1.27348003011258
-0.615221958392827	-0.269590152188344
-2.22695752758634	0.340297997109816
-1.10486746541698	-0.691399490082373
-0.823437062432023	-0.50380173547981
-0.919207291956879	-0.0767451894912175
-0.261885895139157	0.0802944973353157
-1.9698375616487	-0.123965838734332
-1.27921725034369	-0.476872703679844
-2.21613112368518	-1.18525393938876
-2.33449846043364	-0.541201677175281
-1.0490939440542	-0.535184657161609
-1.39351951347418	-0.616496157832843
-1.569184129989	-0.0141419252242393
-1.53674669182811	-0.00357263112945361
0.775419827566677	0.112621402113531
-2.5107299447582	0.401417015866672
0.294082684720906	0.339419619393314
0.114351906584228	-0.82696935752209
1.27968735280754	-1.73093076330627
-2.11540605789961	-0.14289234479692
-0.299455922221163	-0.353963638080037
1.05190402943078	-1.51356851038603
0.650203704888095	0.263224535987879
1.54013958668615	-0.833364641387198
1.82079786621401	-0.493368508296475
-0.594042635478264	-0.108441724819755
1.48353703005371	-0.718211238815298
-0.515658152165496	-0.0793263418239
-2.41968051477786	0.232786388082775
0.316745257737931	0.376542213824614
-0.0251105180119469	0.48904213193338
-0.702816174006747	0.118556902163248
-2.13987115028775	0.438084344894515
1.14526053563674	-1.1685892411081
1.29747026337512	-0.841534891989323
-0.816368494808068	0.051907050953251
-0.0376176578475055	-0.0202194609301162
0.849043296247368	-0.879793892346968
-1.7496015237764	0.711799620960568
-0.657240991062205	0.139138290559279
-0.921840088634941	0.172198065641241
-2.29249769140812	0.118549961264868
-0.945473225024615	-0.126819116038526
-0.464242133698083	0.321747197729532
-0.81053705661995	0.220971602917854
0.161601718486263	-0.683502000771837
-0.0635016473219756	-1.1123375640586
0.407723519279064	-0.747870657209754
0.6800379443017	0.272862375763882
0.799087366840109	0.150633096434058
0.382233386621042	0.373601304530531
0.270489875368158	-0.410931415523589
-0.313199831016623	0.665981409364685
0.671822895239627	-0.0260008079458195
0.739835590179311	0.0293658973491324
0.633083905739198	-0.398325651088968
-0.680264403684593	-0.283350956366842
-0.988554251737184	-0.465980773058645
-2.08536299967274	0.321845981609686
0.116715874626694	-0.249984960409056
1.08824556055449	-1.26561355524043
-0.779141633088903	-0.659509997011444
0.959461091611124	-1.90768468416468
0.245976813905848	0.452674743764383
-0.204275044251592	0.310272358113723
-1.92677213310266	0.0522194865801604
-0.0950118672365143	-0.169970652047634
1.5082128842403	-2.18696251797781
-0.603278830095437	0.274518597712976
0.591761163826134	-0.917610495864921
0.417444114454639	0.14764027828302
-0.179563469657886	0.514377589581557
-0.0482921700721996	0.601680625166429
-1.71857774520044	0.20307842519149
0.591424690760448	-0.960934659862238
-2.72324996921662	-0.0350879686372484
-0.0228299905350572	-0.0233237747179296
-2.48476735735212	0.430835187267527
-1.17359672109253	-0.160986702498264
-2.42471503041086	0.728348954214442
-1.67228561826893	0.125351289655673
-1.04560744627922	-0.401313618836287
0.526206126418142	0.585273035733963
-2.55000690599593	-0.0447468408035211
1.21230985324823	-1.53948740979015
-0.950439009594782	-0.12758318519704
-2.09657371734856	0.410619514489718
-1.34131991564118	-0.487670137215811
-2.49111086689634	0.20743829131768
1.17917539368912	-0.809304138537013
0.883174944207565	-1.31648634267069
-1.16655671923249	-0.711186969821964
1.16412870526785	-1.20056774812899
0.18395737800192	0.826346201582185
-2.31290549901549	-2.18706822927945
-0.286990788828745	0.120460665128012
-0.5043271405147	-0.534909549716505
-1.98733220058308	-0.521548695219169
-1.17087820045143	-0.478349708667142
-0.0186629302175271	0.44491675708337
0.829755651666529	1.05666844612568
-0.453359577966643	-0.0707809891473942
0.0542840961163233	-0.0202673311086461
-2.9653234358893	-0.0101280197241457
-1.18242379210249	-0.700321665782183
0.784607639050678	-1.11223495447017
-1.28124819964023	0.231751468381638
-0.496397491225968	-0.63660809647648
-0.0985748887678345	-0.970579788492864
0.816273250078391	-2.03496176783015
-2.38485129106958	0.228847607958268
-0.753680456467499	0.308108553299172
-0.300815428995403	-0.546645261650932
-1.24275182096357	-0.545096714452354
-1.1905977620791	0.348359712476593
0.606262858634925	0.882194768736701
-0.11529643254905	-0.771077246673457
-0.0244056839559074	0.307585086153764
-1.53802937209678	-0.094420516960252
-0.690350444992295	0.252552463140503
-0.612338664210904	-0.133679763606363
-2.1428667178634	0.0853418578849788
-2.12391524368638	-1.75555065534678
-1.55717245463225	-0.723662472908442
1.50645925655213	-1.03704319976637
-0.151687795090061	0.357335830933123
-0.781064644003134	-0.480606971068094
-0.407924378155145	-0.57651903001507
-0.349225098334461	-0.538665652235227
1.47195749722055	-1.6065329594914
0.0602046759122862	-0.565918386483479
-1.45873507788654	0.539681674203146
-0.679491830883768	-0.714091297197631
1.03524887404193	-2.33901392309903
-2.05367679806954	0.494666078479878
-0.74279739751494	-0.477870720873233
-0.388397994126088	0.298673963831328
-0.181234415304422	-0.216183780095148
0.427212027801343	0.977192949441999
-1.55747264809917	0.0216510618522839
-0.106096815565416	-0.0657221051597363
-0.520614921153723	-0.89765494969716
-1.24391667525745	-0.54030235472885
-0.213841992584227	-0.322930280584203
0.0644861029107567	-1.41208127307238
0.957436278206103	-1.09390770443939
-1.50514660543562	-1.07584797878463
-0.481920323928133	0.509934205029881
0.466435402931931	1.18752083500323
-1.96522075946362	0.590549259644417
0.806600804762117	-1.34270782264604
-0.3678494602605	-0.0529403148539742
-0.644284302977808	-0.357289935512044
0.881484662118315	-1.07361755920891
0.110530221794052	0.55263832058429
-0.0142165483792956	-0.00543792617247751
-0.0660613102426572	-1.1952943167789
0.930086807481199	-0.0155832162778966
0.52579068290407	-0.698793730834505
-0.577471357059017	-0.302216304891534
-0.37523556948003	-1.11842667718136
0.236954243856349	0.763258454387683
-0.739661231554972	-0.443322407283584
0.807934097536414	-0.532648119240567
-0.367955777452985	-0.329521292055188
0.0581580503237333	0.223029688956541
-0.927174394525731	-0.237414775983853
-0.178492969596051	-1.17902376118374
-0.191243641538811	-0.410756483112034
0.403411998219805	-2.02025702829993
2.43838752178051	-1.69280271397977
-0.321519314772922	-0.497407320319872
-0.995778076346699	0.398598504079597
-0.0480749839425133	-0.910408336606073
0.724349596200477	-1.59543553564058
-1.81135166854802	0.143653906872066
1.18309314871485	-1.37200774396811
-1.69688099432304	0.576801592137044
0.628248880501391	-0.819823865058221
-1.57813504519719	-0.226272700013377
-0.503957909356309	-0.426365832495614
-0.371716566815013	-0.437762458169871
-1.15015903832489	-0.493988203191429
-0.948466565957297	-0.511024129746418
-2.01205483820229	0.387721784954515
-2.31843743150293	0.267605830100527
-1.98152684382355	-0.592817679367582
-0.86583813040367	-0.423707229071596
1.1935885557425	-1.4205490899022
-2.19944948972224	0.156479234905241
-3.53855735730034	-0.137513882594199
0.609764127798832	-1.86405880630872
-2.31059878728783	-0.803283236043072
-0.631534236064114	0.343743986074233
-0.158383856959136	0.476885649003594
-0.0740526523735944	-1.58397182305738
1.28037388786132	-1.04907512225679
-2.57164133206896	0.486873726888533
-1.42784000681307	-0.0471425201689779
-1.68735994995413	-1.33803736618691
-0.0579700280657008	-0.848496851232414
-0.241912623072779	-0.598750827717674
-1.27741271850701	-0.603521783041438
-0.127829375109236	0.0906107095905622
1.61848479418563	-0.506447684997616
-1.71500917191458	0.203757668137306
1.71943220953216	-0.665238917242175
1.08909874051667	-0.912776173175811
1.36968188893558	-0.649551130452203
-2.29272318106352	0.369716409716604
-1.77823583616256	0.276848347409024
-0.575280257958045	0.0864555090097888
0.222671078379776	-0.419263751997039
-0.18763610759983	0.534653553918634
1.35507535307492	-1.18008491175313
0.172750477521191	0.0561883629381043
-1.73101241863991	-0.442285176764235
-1.38475374446756	-0.820285024172265
0.214852331762615	-0.408920496643253
0.125793639967305	0.847528133375119
1.00790421561819	-1.60339422546794
-2.05141189460165	0.515167972997959
-0.185675758507754	0.0236401629086329
-0.749640457182249	0.0699115998047299
-0.648872393885326	-0.0135964787493521
-0.609008625494165	-0.615321770374738
1.03717603557056	-1.58917843924459
-1.41372113920916	-0.493412953963455
-1.46545366362803	0.411012542125178
0.556889651954542	-1.00931431469106
-2.45058723032563	0.310228982507271
-1.85898163792256	0.625701216083684
-1.04343633499576	0.120126278865944
-0.976161179674792	-0.0770921220437694
-2.39515499103951	0.527132552029621
-1.81145744978249	0.20976496803243
-0.319178727680649	0.739656988071606
-1.92373929216511	0.605537934257065
-0.0833256865629564	0.624622547305896
-1.7196008624235	-0.133711872964929
-2.09261554141902	0.529412029961429
-0.857556357360115	-0.389515188973207
-1.26837732037035	-0.263706768631392
-0.309502784192048	-1.23391971000044
0.870298258061328	0.744699843696705
-1.19904723938791	0.610915908846352
-2.91227418928716	0.04386140296425
0.805945928224262	-0.983859574840663
-0.562723176393217	-0.375844696611698
-0.82051029752747	0.104269702085692
-0.0479231356899359	0.224799819841803
-2.19142390971933	0.348891235149911
-0.433948969262062	0.402968720774734
-0.266116064722237	-0.446891163350357
-0.734819366842288	-0.339421098351584
1.29990190975246	-1.63674596745306
-1.45560376700665	-0.569861656135667
-2.78391669435692	0.351346393150434
-1.38958366212976	-1.09835189650793
-1.3300658125526	-0.0797051913419752
-1.42636103152459	-0.171340304297021
-0.98862730712255	-0.379791930971945
-0.608931935545448	0.188871719547291
-0.81922560072781	0.457786514366128
2.05155863243948	-0.769911050280738
-2.80668068306833	-1.39247931411224
-0.311337212301923	-0.163157093787696
-1.62925808267961	0.0531729346387213
-1.91116387419729	-0.0372434432971833
1.41147482993999	-0.896095910378555
0.832637310599899	0.843187981903881
-0.320457849057448	-0.321505191864343
-2.43191022624872	0.0240114167208517
-0.452824333060735	-0.164212526874272
-1.81666620344839	0.158124680898544
-1.84483136822634	0.617003094121708
-0.287871019992122	-0.503281861483903
-0.251680144289963	-0.4116492554682
-1.4393250753704	-0.190443092138523
-0.439113292736362	-0.905826548574021
-0.999542985762377	-0.128206341799264
1.01072398324749	-1.2047149111766
-0.670137589123202	0.10272276710775
-0.789529164086796	-0.158335923154475
-2.02802972470669	0.74272271397524
0.710055158994147	0.255143215176304
-0.0820491913069293	-0.962515877861566
-0.720610004920962	-0.545854603556292
1.2710483932981	-0.861295008119336
1.25747516081719	0.824048251623828
-0.676582156694753	-0.0772931020751807
1.56881095752823	-1.03509452998912
-0.475103369359182	-0.236112737736198
-2.34985920320485	0.447241520666432
1.6416600457437	-1.03495953378944
-0.471743090612624	-0.426748760613908
-0.948380619404949	-0.475755572550435
0.244436395350505	-0.323326481971977
-1.7971934825034	0.205692989552066
-1.35901480186637	0.180236430717684
-2.49264494072313	0.0406199275093959
-1.75120747494182	-0.0744540525649025
-0.558222002028608	-0.397258950628277
-1.02655285547955	0.159088868985852
-2.3055704676797	-1.98518960811739
0.758370086687909	-1.21358873740582
-0.469054414008161	-0.760642400115808
-1.92296441479822	-1.29893128483611
1.26916884962588	-1.58883591862475
-1.42666058562676	-0.240287096058421
-0.0549494164489611	0.27024015657748
-0.253858343651252	0.184472885266245
1.10930647554002	-0.916445939040362
0.0491946146604503	0.455034347315136
-0.865749609457338	-0.0261031247254569
-1.41157790188262	-0.284475069009768
-1.06782001355431	0.0391714070877932
-0.279241511800497	0.333849379908964
-1.84420233299422	0.363132811463351
0.667686674647621	0.389019325406446
-0.726081644815292	-0.657582087674963
1.20700694479144	-1.12471613995933
-2.92724897979296	0.102565646875786
-0.864031061070303	-0.901437218983283
-2.12411152333843	0.454922316613935
0.433756738109643	0.467079283045845
-0.28019947303819	-0.10245295918816
-1.32554129818183	-0.0704695128426441
1.49818417789159	-1.55519226078076
-1.62072781439964	0.757306669360446
1.25301373407984	-1.1111620821177
-0.183917756193235	0.435154953139949
0.221707966559499	-0.157632116613967
-0.359412154686293	0.262763264143018
-0.590351205581866	0.287103487854251
1.02869279572316	-1.26414712985568
1.48791080810459	-0.984799299407581
0.161424610412646	0.179579037562793
0.626605174101464	0.588387759773323
-2.64380718305509	0.569645868778088
0.515477805567957	-0.922299306084964
0.0145625907291424	-0.0134565106548838
-0.340472480083273	-0.0319728985542216
1.49280684492639	-1.53441232978471
-0.231304590158302	-0.0863732573501988
-0.384665085704286	0.17865774805646
-0.321118302828649	0.373262194238853
-1.37637154120472	-0.6701826774731
1.60703008198682	-1.56966261177256
-0.982682416802813	-0.640489217315997
-0.694412286938171	-0.915190790540425
-0.200951332119642	0.543778238730286
0.527592322566243	-1.52474155346444
1.58328110718551	-1.15379767211134
1.03906088513689	-0.97780755978263
-0.413581102549016	0.183259402777896
-1.81249698047017	0.429897514837596
0.588084215559223	0.13305691988317
-0.374464386333759	0.80146139113263
-0.853039900166009	0.325578742899229
0.0615198189386464	0.863837354840454
0.549898165563313	-1.27949557511114
-0.252395839835425	0.226509057119072
-1.00009204369992	0.27018754763207
-0.105246248949596	0.916449682282608
0.876429245043378	-0.693981292702584
-2.53893950994281	-0.471589165659555
1.35429311166666	-1.29828870042196
0.779194913442239	-1.26349096795742
-2.30190217602912	0.477847508241409
-2.20719866314839	0.407476071446055
0.249140523492685	0.764189217189714
-0.37651749424384	-0.0543623356235578
-0.35252231537338	0.467304893501613
-1.6669575353373	-0.372679819607637
0.129787227860027	0.887490846928918
-2.10568726817594	-0.226233666389548
1.75872534343177	-1.52055499823502
-0.104961952527647	-0.0224252783668748
-0.564621427577764	-0.211411395901333
-0.351582950238106	-0.0511657515784991
-0.607784902277136	-0.0586106539338473
-1.33113503607811	-0.866848780142137
1.18445322400008	1.85600413903197
-0.355361382056832	-0.878248708204688
0.596376504282155	-0.452730632143611
0.76161215221728	0.131029051685261
0.287186787285945	-0.578393136317004
0.528809359250944	-0.078278638389572
0.376858043256005	-0.157222385078711
-0.129856597046906	-0.715822299406621
0.873571288608454	-2.40395428452344
-1.92687452108576	0.573004164029687
0.310784106588526	0.473314169930425
-1.53958679101197	0.391998464232214
-1.36879691210468	0.480301114936045
-0.886994614841916	0.450579244236713
-1.41657404240983	-1.14831081037506
-0.305558798611486	0.334096556252926
1.19935794112808	-1.65132208545429
-0.619798616347955	0.604691326474546
-0.235287969150221	0.0634077877014682
-0.0983159099789451	-1.13736403102846
-2.21415683920295	0.565471087856711
-0.525577200442827	0.0463815618497937
0.290378553429074	0.193246234443838
1.03354197277623	-1.39141315707263
-1.78700145422576	0.020422374565751
-0.105338388725173	0.297532309543527
0.0691285962229947	1.00507589169252
0.718488086393864	-1.52673554204678
-1.77724864694323	-0.957053524834165
1.76849581288587	-1.23938312919299
-2.08573068693581	0.425574448363864
0.463901008187378	0.516574910083422
-0.2611754334823	0.280242701155828
-0.744649863814917	-0.151452780576004
-0.985307743008211	-0.417544518187306
-0.192479732508484	0.519007230205945
-0.828696549571008	0.0262692269050299
-0.653518804848394	-0.124805112614328
-2.64487753649837	0.39996705865285
1.14339451270089	-1.60687405080213
0.935995133229808	-1.85919005915774
-0.633491781296164	0.350864228001489
-1.6631800030002	0.221159720210095
-2.48167899171593	0.437705268208383
1.17467172447288	-1.3955969176787
-1.75185950332482	-0.162291782131165
0.499498760816631	-1.86269984682529
-1.22026705792033	-0.126903945844382
0.482692112234476	-1.66156270376841
-1.86095457021657	0.0750994045040524
0.982917650344308	-1.51515830317407
1.25245188646742	-1.00680961088221
-1.32300392549933	0.278822217957703
-1.79346398292029	0.0980626880219634
-2.03181659762911	0.219777785409827
-1.91122837852051	0.503197280668248
-1.8614704890067	-0.400210192568273
0.88379774402224	-2.01587480783336
-0.345946803463106	-0.117531147678549
-0.635750350976184	0.115411665247055
-0.393620511433263	-0.748304146280919
-1.59832825682865	0.0742593937657022
-2.10877720694967	0.334608959665229
-1.28748606338591	-0.275239932669459
-1.48813967220887	0.0832184814515832
-1.00269366122018	-0.0719893074923589
0.862393164121287	-1.06118246123683
0.315855924850265	0.268944279540827
0.0431094411527992	-0.243402738335953
0.0721104858558568	-0.742059098341924
0.383190159895929	-0.268079638384783
0.464088022664596	0.0907313576830346
0.789521862963176	-0.0387331695590717
-0.399444269406348	0.0105391565800537
0.185843232839135	-0.774827582435702
-0.712765064528924	-0.193202958867985
0.588141819586693	0.699086921389096
0.911917225243749	-1.60310315367499
0.916089765468971	-1.94889718092644
1.7148647474395	-1.53670242585157
-1.04346657119758	-0.271018914978085
-1.81960985522881	0.472180591253633
-1.21114998238598	-0.127608520526404
-1.2938656718281	-0.277054652223398
-1.65236773005881	0.0264174847154989
-1.22608457224057	-0.743892978517089
0.151598325848265	-0.903492443555441
1.58607354842266	-1.0273624377102
0.117919968387316	0.51516864102608
-3.25831652844821	0.00440566410504234
1.11211650899777	-1.11468216209193
-0.151865973194983	-0.177788584253144
-0.539553092438638	0.191523424134607
-2.66158342673111	-0.115833072549169
-0.149441470923572	-1.41876556436034
0.237101129402811	-0.910737804202666
-2.06714102464453	0.455860962438817
1.13855116272965	0.661182859126664
-2.57672907619992	0.281614719134721
0.226998897573758	-0.102538342587217
-0.151493839843728	0.0920992282788312
-2.94733316389473	-0.112955737591431
-1.7891487492312	0.522933097561308
-1.72627410900163	-1.37889002901506
-0.41872403921493	0.0755625849824303
-1.20455129447659	1.04085158838598
-0.477713926616732	0.272666685928117
-1.43839872406114	-0.669983425945749
-2.17232098696049	-0.546416858392604
-1.1480849974464	-0.760030720740627
0.372691003029196	0.124383038539761
-2.26221775258189	0.175886224938098
1.05646679153443	-1.52819086113312
0.374012204589984	1.17726348768503
-2.19736704609025	0.321429612497186
1.1722662203373	-1.0781228298608
-0.430163036601209	-0.788107861243299
-1.01280096499866	-0.573828956374796
-2.90976512544216	-0.0623228419845143
0.564723798489539	-1.58230804688774
-1.08004902885025	-0.0685588147650342
1.05112237558897	1.00276972435269
-2.07688492103109	0.0872108524424431
-2.02931100858034	0.311866587019892
-1.36739573948195	-0.167673954773671
-0.296593632970365	-0.570525684152321
-2.30718574696241	0.455038977031102
0.120507337723205	-0.870945276002616
0.274924886143201	-1.08377615946454
0.190116305779418	0.553595535259962
0.806796707380122	0.00375849131870651
-1.10897439415537	0.136424205160177
1.72137788152367	-1.73477549293608
-1.17460723184437	-0.431862709557544
-0.0791843642691555	0.208208814494497
0.239421154215783	-0.728993723300897
-2.28068189568735	0.0277112236476887
-1.58873372816202	-1.18383972731828
0.936802796573758	-1.64421347871415
-1.0627084207349	0.0683952599297514
0.718201940085713	-1.0485691735354
-0.949806251551292	-0.41493599565497
2.64226099195255	-1.28797435996033
1.50128106671488	-1.59650550130657
-0.535071216424834	0.142318505861765
0.138211489603157	0.515147698246806
-0.245981862591217	-0.668633245262995
-0.270522948357735	-0.394795871723799
0.0380097461304026	-0.208199171160951
1.42575357549593	1.32031274369859
-0.106672978005933	0.496200754646907
0.595895806877991	-1.04615428444686
0.199027292570585	-0.657307197014615
-0.982430415704061	-0.116264512044175
-2.61179361514829	0.463091767044838
0.811276443979122	-1.5922774960421
-0.511050518955166	-0.800594202678508
-1.7312402132384	-0.424545027557437
-0.559765309679396	-0.920260098127633
0.168783778638023	0.351775645008022
-1.76766221326279	0.542377555577582
-1.8464425851956	0.37077342135972
0.229935634270809	0.950203789771879
0.665673702855393	-0.778417774261968
-0.468764013201259	-0.665539828199812
1.00828375602055	-1.75361845378593
0.00156411916909896	0.468983901434658
-0.219632081292715	-0.460784641201498
0.653575231224505	-0.314587787977119
0.800274039081446	0.667253406793214
0.901168756132543	-0.873195597914032
-0.21967268928724	0.290358437306967
1.45832197235726	-0.408267642873956
-2.2727317374749	0.554571583382648
-1.84045453176415	-1.6273594327621
-0.407796791493138	0.147009383791156
0.076125704735013	-1.51832181502585
-0.318364031375232	-0.646562741190299
1.29234993811855	-1.43963194352891
0.568227162508316	0.223615588806518
-2.56964242676893	0.38336936593412
-1.48952979721153	0.741849860278492
0.97375626412894	-1.31321800296482
-0.244909349344091	-0.718639440181498
-2.97736648810916	-0.244779628811536
0.546691871093651	-1.27595787749738
-2.63361176964003	0.133435572393353
-2.85850816085708	0.0327097297587495
0.605900721359144	0.217811604816181
0.786897144914928	-1.17253367715425
-1.32787157798796	-0.462725289175914
-1.56695574360163	-0.945613272435044
-0.105570380215798	-1.39283363036421
-0.792116872961418	0.411457316885994
-0.674276811368647	0.402916677808527
-1.90667207393719	-1.10340648410392
-2.07277305202991	-0.267295614217294
-0.615524185739742	0.587985092110606
-1.29047765110871	-0.463263648612446
-0.519067462462804	0.0406497484832912
-0.929448440262373	-0.304320674659603
-1.0855967164158	-1.57242258998878
0.120725110125121	-0.643313183395429
0.761825017285209	-1.45194297823329
-3.06877091085831	0.220016227633788
-0.210906763145223	-0.837128852591156
0.120396079042875	-1.120754559082
-0.504297429006639	0.262490533008156
-0.701515967450135	0.149399494352419
-0.389716861542677	-0.34039151340513
0.964007245743126	-1.26361850112052
-1.05814076066558	-0.123232265764442
-0.653474501049583	0.22240929327647
-0.610053440037201	0.11223443026066
0.380422495416057	0.378442071073278
-2.02617086348239	0.208068952304022
0.78521566238658	0.507040641037319
-2.18251324906137	0.650849483847661
-0.914185134597557	-0.0949889433388458
-1.37550169117095	-0.530567487194372
-2.32239612511448	0.264322929324957
-1.82885048310863	0.00954407076257313
-0.36859698584884	-0.524705331153266
-2.96677901797665	-0.248349718618419
0.698142017326381	0.918275859965405
0.492108798867271	-0.11581340973745
0.0627733858320409	-0.126729587071436
0.815696430114059	-1.70746145215492
-0.269293700519048	-1.26048122349653
0.840167323616208	-0.999504341433675
-0.565522059501669	0.295543553726144
1.22016477212949	-1.77911445655325
-0.690638900848639	-0.871161463246532
-2.0702044962029	0.482052439465715
0.811350693402246	-0.014652042207137
-0.181768797014775	-0.108302680584502
0.902178659554525	-2.26903622632468
1.28806969871538	-1.43507150871188
-1.56232115619993	-0.179310014853326
0.906851656343476	-1.35151173494133
0.318863217310271	0.135348463266312
-0.135495615739484	0.566043253545699
0.198285070958223	-1.34386477887848
0.17192853860365	-0.545383552625945
-0.380478803078765	0.113203125344357
-0.132714161983703	-0.81493030642444
-1.3743616437523	0.595455422838444
-2.93973403484209	-0.0802589836191022
-2.78658427128668	0.249194473070914
-2.13227140261559	-0.698329358587077
-0.464207470157112	-0.0796596957520442
0.54536031204231	0.910520486452703
-2.39090406785617	0.244486784726186
-2.21932039567208	0.510610695708985
-2.38933821712341	-0.389586135236638
-0.890976465354619	0.221290533644772
0.472510175406119	-1.52265979708774
-0.0149024136035724	-0.404744252702516
0.549980472411649	-0.0546684185548676
-0.19868153312293	-0.298924828482626
0.190303050513929	-0.556932997105828
-0.535074401708755	-0.0059541816778351
0.829335642995424	-1.60044032848448
-1.415369439712	-0.524114013157282
-1.46715713642068	-0.524494013052497
0.821712416835279	-1.62507717754751
-1.98946605511252	0.315963044374402
-0.501817896680641	0.394618747137718
0.1827832929714	0.0933725538886438
0.256278541238089	-1.13574827491734
-0.812312510587701	-0.384139807691706
-0.706081245163006	0.10831537872115
0.275154094690202	0.296718657158524
-2.41517465607614	0.06488617592982
-1.58128947744083	-0.362877696889254
-0.990585745846883	-0.41364555722606
-1.64981342883936	0.129820337669979
1.03442096895537	-1.20971553165437
-0.947646162632091	-0.314242686735507
-0.139175742804041	-0.258997602054287
0.847445414938612	-0.934044312824798
0.390999754670752	-1.71597501454061
-1.385401114868	0.266709160221186
-0.956396982229652	-0.537348374651572
0.0202115031830634	0.701066282676008
1.04574828553408	0.336257610985561
0.896904167760592	-0.201004249644811
-0.204543318609858	0.701736375720965
-1.01281088865554	-0.352477587898826
0.848992126151693	-0.202942712150544
0.290926153140052	-0.561769464205445
-2.07247755628823	0.0627984646541008
0.350589110287007	-0.24909446621446
-0.962214558923405	0.762354523116807
-0.334988048404938	0.0596615232037343
-2.10582145176493	0.219363846497169
0.671633428054159	-2.22172074819985
1.50266177877193	-0.983614523221831
0.241611360917877	-0.470077073810176
-0.574717083913102	-0.0497750023549465
-1.63182964869283	0.274496850747129
0.9749314923663	-1.63431000683107
-0.860604268205533	-0.492367420061085
-0.0872015433299439	0.357626070481423
-0.625865381150578	-0.0122598512436608
-0.919358421775455	-0.713739461947962
-0.0533660571396032	0.615744424481187
-2.56691125354822	0.35480761245119
1.22585155921092	-0.982690919074721
0.549925069942044	-1.3063953020841
-1.02294323393742	-0.348228144718086
0.299351781242034	-0.314952829485653
0.128871731227915	-0.790821222279585
1.17342945177853	0.294869138174003
0.379123667986763	0.503880621514845
0.142554275112785	-0.594310478779054
0.351893569194627	-0.82181544269578
-1.24695504985876	-0.494933860032668
0.228501066212769	0.1937822449039
1.40583589267287	0.704035398601104
-2.53230990555632	-0.058460413878496
0.63351153485069	-1.9127733906028
-2.13289096367668	0.268847754704618
-0.575990896742735	-1.44199150227918
-0.0985380111730484	0.448531829830475
-1.58113700642561	-0.0471913834739405
1.35974110891619	-2.13793511096364
0.0393667218097244	-0.581490736699405
-0.260181683278665	-0.743678868916265
0.272635244358055	-0.23386231598388
0.654700035762111	0.522346335463865
-1.70056656345302	0.184782267195846
0.0107054564064304	-0.467729897860036
1.17518503922417	-1.31881371862483
1.20049441730365	-1.39047494988126
-2.85897426453505	0.384936911389912
-0.959613328914823	-0.148049741868652
-0.491842247845256	-0.254262514658646
-1.88990078200119	0.256117180082938
1.65297918360754	-1.13738955993483
0.603598202282848	-1.42014469170059
1.43101152767858	-1.10116631982978
0.770988737330644	-1.35627701737302
0.212514190210681	-0.684636483618976
-0.0149843009767301	-0.552231408917678
0.327510877771535	-1.90027072817552
0.321463699055304	0.349077694993438
-3.29920246763064	-0.591684109854308
-0.529658155871896	-0.0747805756618583
-0.530214283271239	-0.347167751077277
0.995275565070601	-1.71977414539903
-1.29796995425248	-0.450413670675416
1.37486037625415	-0.796048845732508
1.80196125117451	-0.895450791984783
0.559059665493778	-0.516708141714012
0.108971038043374	-0.103534279140265
-1.90163642236076	0.25849453278422
1.6894450393518	-1.43537243134247
-0.440913004863446	-0.328061949158664
-2.45627415365069	0.378208185467527
-1.96221146089797	-0.160189531028699
0.207028737070695	-0.0508627547840535
1.06783670774746	-1.17599754983491
-1.11074054234504	-0.0284251164813483
-0.274791340896343	0.0757071402977569
-2.57124106973962	-0.135609019308674
-1.46907080673132	0.236746267835369
0.266056347906171	-0.0211441339757904
0.0381702845917628	-0.209788630614957
1.10267477274325	-2.08816160562729
1.11698972696035	0.336949293917293
-0.675930925992883	0.613071045682592
-0.644225441486096	0.100570602489674
-1.76794213843788	0.769593940149529
-0.580653120066348	-0.622327912576681
0.054445181721751	-0.498467695109064
1.43282705453198	1.23198749829754
-1.85921300578736	0.0646937741889607
-2.36886467838163	0.444009069073308
-2.45762294811853	0.263752916255151
-0.125098147863567	0.390216306614116
-0.668387796042708	-0.196831284960624
0.341199651133022	-0.633462897706978
0.488537116900197	0.504383158237588
1.13790145090895	-1.47951916606134
0.571747377315121	-1.60816711957187
-0.277544521930765	0.31762584884666
-2.04979287001228	-2.51429773403468
-1.56163776063988	0.119662643513225
-4.37147064641136	-6.32729624217959
1.16320671674574	-1.08082806166015
-5.22326220174874	-7.44471615130927
1.11981482238612	0.753256870592585
-2.29405845508409	0.116919691955553
-1.26947104364082	0.0838050241982348
0.24571075102926	-0.618800819666381
-0.068094364198137	-0.582873758435969
1.48616045882119	-0.325434830673065
-1.53316759250458	-0.970180970048313
-1.28249177303637	-0.63576376022734
0.49818035705992	0.57795224070196
-0.176770902738406	-0.538715891665792
-1.10147708559906	0.180376072044697
-0.556632664922318	-0.688642967360819
-1.05379861997203	-0.429417380868523
0.285372286023046	0.262742802541694
-0.586111566935236	0.467170266043062
-1.12954291226847	0.401606832753302
1.38129942549302	-2.0356849343724
1.12521620397714	-1.43944666982857
-1.28726801695577	-0.374391420391202
-1.40465211052505	0.903044194207031
-0.70729924279488	-1.05869031431052
0.372641896747384	-0.368891452565425
-1.34266270111958	0.332277693825528
0.655369983557725	-0.223636720168713
0.105114965891228	0.144490383122583
0.433728758172701	-0.511314358588289
1.50101820608787	-1.48623176585695
-0.437542874810963	-1.13115191852283
-1.46224484072631	0.570511279805185
1.20811620495937	0.829210687278633
-0.0406700529711284	-0.00252712927398946
0.156938230605507	-0.485301307204096
-1.17887759390186	-0.672691920015408
1.45096528815327	-0.763201065349056
1.27668850979845	-1.96654341103459
1.32622508936632	-1.51229828582461
-1.76582160495529	-0.504231364435179
1.47887771815586	-1.7771134435689
1.3360524011203	0.823638213663087
-0.777578297711582	-0.150705540209574
-1.95468584268103	0.484617830027374
-0.64443123370955	-0.802667100421157
0.376765761329933	-0.971598062667871
-2.05721002756155	0.263053739430078
0.303525193312714	1.04114632004126
-0.665477285325446	-0.894853843608651
-0.143684669752181	-0.250803645862092
-0.664950586905597	-0.0798200526165184
-2.01947723488416	0.261682631900382
2.16356219973399	-0.570158797276888
0.878774475970845	-1.27720059851505
0.103643215485776	0.629955644815814
0.740369989820424	0.162154659853915
0.0438161496714772	-0.662171302009367
-0.0804504682077145	0.324087978072362
-1.66928519371982	0.32279220035039
0.823506307636319	-1.03603251633909
-0.361801567651191	-0.199061565727337
-2.72240665558445	0.0964746046933171
0.041646762861834	-0.290014993664548
-0.358807717376921	-0.752089539704604
0.739268846377593	0.172696954644566
-0.429744720147321	-0.320042823368142
-1.23705224240071	-0.0296528312982963
0.69067895228535	-1.23012497208415
-0.127346564733387	-0.214907873175658
-2.02195156641877	-0.353960676023366
-0.520163559152705	0.138680976614425
1.3963497763556	-0.277342259025598
0.716851483924648	1.11279714912475
1.12109372621536	-1.83354292161753
-1.09249532592271	-0.506650692859687
-0.246194812277808	0.617838241398702
-0.124003009421707	0.562079600187349
0.26706949590183	-0.299972823903048
-0.0862899093380662	-0.293355794021543
0.243152406717136	0.7133056221098
-0.816390999328185	0.319579178761863
-0.744176278055275	-0.0924000189543267
-2.59119681162141	0.21250778712366
1.38962068465538	-1.95629891446034
-0.849332040946355	-0.222493122476162
-2.94866147187016	0.00948249806373372
1.47218871462561	-1.46290705551774
-0.260508515524121	0.389163211061694
-2.79926340328686	0.331462171411285
-1.92929984386702	0.13072211320877
-2.69533079533578	-0.140383786203018
0.357796293450226	0.535104218012076
-0.15894496650712	-0.196991049650351
-0.658879819570037	-0.765707051442213
-0.205029448311682	0.0509660251570581
0.588686016057971	0.0161256148045085
0.669155981220497	0.0130503168471494
-0.271781823259187	-0.730443024101759
-1.13385843955158	-0.0912245142281514
-1.85780526452677	-0.00209619694242769
1.89338435987596	-1.35889303450514
-1.22133393055963	0.618455073788068
1.59729205292695	-1.24934634960726
-2.61672564313675	0.172307864707169
-0.0382406482423341	0.166600221063679
-0.697786081490682	-0.8600054251861
-0.932111632867895	0.0206906046028377
-0.155658695124692	0.335702440245923
-0.119810173098338	-0.571044169906027
-0.379343873470572	0.123051784907809
0.844475201665031	0.152732476770436
1.7034085088513	-2.37437445078733
1.30176667619458	-0.756984380219829
0.918870995012015	-1.1075225600067
-2.70575037466295	0.366910669277414
-0.327602531949005	0.0476323500046004
-0.113494287892682	-0.513455822238638
1.16095947891252	-0.997156891659628
-1.93075437799269	0.184091311124061
1.144629324283	-1.49149108189401
-1.31258932740981	1.38981277053667
-2.05136937784385	0.0428351535001813
-0.861787255923217	0.381075281249753
-0.414028083095672	0.109368753128725
-0.325926065633007	-1.61188554090426
-0.22931903662002	-0.455387977867378
0.796844598132356	-1.43378554697482
0.331600386554937	0.125844363483696
-0.0155239024846066	-0.128882581948234
-1.13864086359645	-0.890799318852549
-0.325975211415837	0.259303560035008
0.679348994069399	0.352669433388946
0.207920530039135	0.17123158834121
0.164232270466286	-0.000114629643493902
-1.97883596589413	0.296542078334643
-1.35809526392313	0.228166477559421
-0.949432104460894	0.103831172285906
-1.29284728988379	-0.261973361708014
-2.29162916425919	0.377216385414993
-0.762962400447451	-0.349422343991596
-1.28493805110463	-0.201798792850947
1.37913440744461	-2.44325685314983
-0.228281257165781	-0.803125369457471
0.45401900285607	0.801437364335823
-2.41428565550626	0.00592055901482968
0.897445004876858	0.0883217500770874
-1.42007778308538	0.477648237658475
0.463941916433093	0.918475154501071
0.206329360719638	0.456212047881597
0.184999352976354	-0.719707654032754
-0.842762878346918	-1.72431085820206
0.584606476762377	0.324744346514461
-1.26195646865533	0.542052044958671
-1.89522004860018	0.388371788052067
0.0504366080546159	0.539562877089213
-0.0229264402854973	-0.108386571787207
-0.556588628229458	0.444228883969625
-0.537479672268972	0.00279157935120611
0.319664952731341	0.942324690071906
0.435516419090672	0.862429564068175
-1.81441896459269	-1.37364419142611
0.380085109925317	-0.228316912041837
-1.11675703491424	-0.769646119008789
0.811363969524945	0.363442606190514
-2.20631988547639	0.602328148884216
0.202727440613762	-0.267091499907193
-0.0657096415599895	-0.385219992537317
-0.187430094536712	0.573289287153192
1.70037866712013	-1.08441352796938
-1.43700460020121	0.632496184793437
0.923113926693432	1.54505026342737
1.52461560049066	-1.40114498141818
-0.218701288777832	-0.0464273667077185
0.0934661630004648	-0.137547665450342
-0.195752988265657	-0.636996572216656
-0.836130649766364	0.564396360776292
-0.326304912475508	0.0999766808917875
1.26719733883984	-1.35209241426949
-2.36853994948808	0.364148401136927
0.032891028672153	-0.0316664343514101
-0.854504026963087	-0.848750267424913
-0.0742635014827424	-0.0374220366295364
1.29088150078264	-0.673270633418242
-2.00069556825109	0.520270067447552
-0.119127370765503	-0.295601627399465
-0.0834605049242523	0.0613048160184267
0.372839451248827	0.499723638357656
0.654538819346272	1.10075012156535
0.0873679660791637	-0.404001780497777
0.025798346048702	-0.237940989630677
-1.32197419281532	-0.608306081057975
0.609705692502046	0.857105473596663
0.758859121568986	-1.3260435511252
1.67126268246759	-1.273613621695
-0.699738950469231	-1.66528228921273
0.112527053877345	-0.0395141924046006
-0.106870708297831	-0.3108937067698
-0.295294328903739	-0.900539229027404
0.690762868295757	-1.30487177646988
-0.187402030338285	0.0992574905148119
-2.13873906641652	0.270075700538066
-2.07305748088525	0.0961301418045331
-0.0071685820863507	-0.336742589185446
-0.235432140744557	-0.129758027016059
-1.49595513844233	-0.754178757883286
0.124544614611596	-0.51200079350477
0.692891627945422	-0.0118932874286024
0.270848274352173	-0.00588723883747116
0.95441602505633	0.765549506868842
0.235146583978456	-0.273841083136863
0.319496851857609	-1.45226063644542
0.341105916448803	-0.609704580091357
-0.245844454615561	0.0991432975965202
-0.0996046435238397	-1.26468189814718
-0.0682769448090907	0.693568084480465
1.00885239917959	0.501075571235614
-0.868402264303145	0.413934630965796
-0.461937695428006	-0.0907026332316786
-1.00268405965699	-0.317947623757393
1.26121623865038	-1.13653508729095
0.287131085986464	0.243166591108112
-1.52245721932587	0.436760587975384
0.375146875226924	-0.6576709387454
0.203307703179183	-0.985888960441642
0.775930163678355	0.97130340646439
-0.802275289952943	0.108158050716248
-2.53006781061359	0.620685592998973
0.52920619680815	0.444745350096498
0.516226758786942	0.0165507467553997
-0.99636167274995	-0.47218434153045
0.023560989107844	0.44501850857464
0.0757024787351372	0.0530953936635018
0.0733842982567459	0.519716504503585
1.05855456190702	-1.24049568839728
0.137419831449	0.569073319359641
-0.0895911194430752	0.319065822457319
-0.132953525399874	-0.71323037519718
0.424526272147108	-1.60550765479415
-0.643448916323816	0.543725227671624
1.22319932205473	-1.95621273074331
-0.478655445418376	0.0689532847727157
-0.228585200502227	0.323306725026863
-0.0576588585198566	-0.682013809137708
-0.254285431549132	-0.318455207717775
1.20412825447403	-2.1368497157067
-1.59468001748543	0.579813402207907
1.54677664885645	-1.87867947149402
0.442822960660404	0.467796357986378
-2.26913438350039	-1.31224174597342
-1.42100784160895	-1.08066588767034
-1.58548394033898	0.718621225486679
0.645587663957299	-1.63664597345396
0.449024193046733	-1.39925370737465
0.684127012697999	-0.956726482428606
1.0271109262634	-1.10290492873674
-0.206236188731883	-0.472833775511161
-2.88309491253341	0.449665780284357
-0.88322736080897	0.185631807770762
-0.505595822027216	0.21766912739007
-1.49158471473541	0.339021573323744
-1.27711258318046	-0.41544750924266
0.823450793439086	-1.73877903022968
-0.398780715984779	-1.01834180749396
-1.10275303811749	-1.08533756179555
-2.32266648326529	0.616294410109755
-0.0371702180780784	0.276346066782167
-0.842574500405623	0.38652028769931
-0.808345855410595	0.525454584830415
0.948846592767511	0.162693011193085
1.07632583678981	-0.736731889867874
-2.75782667561994	0.199661179678806
1.09671017312928	-1.42220783573246
-1.32668742361864	-0.488735777766445
-0.619263958571542	-0.23273474260664
0.559811796298884	-1.37014243079619
-2.20819834636851	0.35695177073239
-1.50197949214678	-0.18802128337745
-2.44707324592138	0.525590608215862
-0.373092959617923	0.259206587342798
-0.34540482130561	0.145322435076393
0.380900649038005	0.498063749520777
-0.404220241935515	0.482303320061542
-1.74205181627159	0.116815315068903
-1.62917181499737	0.0152419577337487
-2.67079885897951	0.087205875271922
-0.790262294862023	-0.945642902835836
-1.65547423337726	0.160903533777763
0.990178640751734	-1.40311055748951
1.17195660359014	-1.05194119059675
-0.43481439547956	-0.985292105209404
0.618595479908917	-0.754157264128934
-0.329210833760113	-0.242323368179628
-2.24676256604032	0.157531008052549
0.224962152092319	0.271970037680416
-1.00480069559764	0.406389033305433
1.32643972298031	-2.32212333979758
-0.355462581021534	-0.404317696913145
-0.803197851483045	-0.633772897739272
0.722088709089743	-1.98097281154738
-1.58635991016622	-1.3913697780972
-0.627069245409399	0.0952784016808141
-0.239225573675496	-0.990008825284976
-0.0772443054223745	-0.183850032167088
1.66857140742101	-1.38383318578746
-0.0438536497620913	-0.0868012288028209
[truncated: 2,169 more rows]
