# Supplementary material for: A computational reward learning account of social media engagement
Source: Nat Commun. 2021 Feb 26;12:1311. doi: 10.1038/s41467-020-19607-x (PMC7910435; doi:10.1038/s41467-020-19607-x)
Supplement: Supplementary file 4 — Source data [file 41467_2020_19607_MOESM4_ESM.zip › fig4_b.txt]

alpha	P	C	Cluster
-0.96172298354835	-0.905787292530939	1.10682627378583	3
0.469939530965552	0.350944918904658	0.421327673159295	4
-0.71245945533935	-0.572336559849473	0.251476478087294	3
-0.755303293481707	-0.293469640994975	0.795520709487566	3
0.331916340012398	-0.234523119354896	-1.73895110708162	2
-0.0475104750655359	-0.560104460888684	0.767867594179754	3
-3.85228303152489	-0.249928494756701	0.581673581286765	1
0.224093915499255	1.26032224872098	0.535789951114101	4
-0.496197337891107	-0.582977254723258	0.733987456662812	3
0.484312817714534	-0.136440066997831	-0.0252233103747411	4
-0.143126936578421	-0.15379527983597	0.419323617553886	3
0.314931121403722	0.496767836871805	-2.44792171638784	2
0.157339077228834	0.629322740742254	-2.04328392572582	2
0.62551373188982	0.153278094853039	0.18688226782849	4
0.339623095897384	-0.364190877979527	-1.71363805638257	2
0.32841918697838	-0.629580136694953	-2.63144881506627	2
-0.80960462233746	-0.882285174105052	1.07675691150824	3
-0.120150060200406	-0.730135669976554	1.20823746391116	3
0.426977399154172	0.835840475036573	-2.24865127549223	2
-0.0361777067714066	-1.16492659951771	0.0269155793228911	3
0.811710292976208	0.66940385782815	-2.64768414167609	2
-1.01890633594854	-0.451985408481732	1.31028771831392	3
0.212886290233637	-0.954788735941457	0.213070204984504	3
-0.240670128081461	-0.565805485005627	0.848518509135956	3
-0.0710320702951769	-0.813584183955312	0.546541249574441	3
0.43569612892915	0.128071114271951	-2.28976203662482	2
0.430313818844797	0.222928050045315	-2.0929914443435	2
0.570834310395743	0.339480315610703	-2.31572771718796	2
0.443056807819377	0.74392260287791	-2.01776227555449	2
0.563229634564362	0.180091096120387	-0.594352231218277	4
0.044805519941856	-0.482054362823761	1.54324614872284	3
0.484453408642279	-0.172316109753417	0.720132104555964	3
0.285329698625203	0.482945036816254	-2.00823764886704	2
-0.0395245026458154	-0.0226618971514488	-1.930971892105	2
0.217077524284131	0.0068968063168856	0.546459766294896	4
0.805793564600234	0.154701346523744	0.502383109578573	4
-2.59487101695105	-0.68891764122627	0.578077737216788	1
0.0697863250332126	-0.305119646567904	0.239080745070026	3
-0.041015983531429	-1.83948628471601	0.907206481341949	3
0.476525989479807	-0.265990087947366	0.666865394658218	3
0.323169657850149	0.392802805243674	-1.84039472665165	2
0.12897917260028	0.114584196162735	-1.7402671363196	2
0.194789855469628	0.144594557431216	0.315432433484573	4
-4.09963664583616	-0.533660289447609	0.401655347247906	1
0.128197466742661	-0.756133144610069	0.825072939544248	3
0.182031905858979	0.0170934047545035	-1.45381696644876	2
0.209406851261861	-0.246477444133393	0.495609045640005	3
-0.0158880484142643	-1.37009257644661	0.871847730995355	3
-1.93888037001275	-1.19421123156802	1.81222534096306	1
0.218984219597144	-0.325533802417766	0.747213740071464	3
-3.09782899887716	-1.01710397913661	0.524524001255685	1
0.0451630155945399	-0.311066285500824	-1.03498192783627	2
0.195335680881722	0.193705525716603	-1.6553775253381	2
0.194772364349189	0.215095714262265	-2.57327164898553	2
0.255091935708357	-0.0915975416611939	-2.20837537103711	2
0.0263487718460997	-1.3476040066395	0.341095604148096	3
-0.30108602933238	-0.260878972634827	0.674495225505668	3
0.394113214842981	-0.702466716263348	0.809027734966197	3
0.03292817064966	0.497583354099668	-1.41520327433078	2
-0.141122864136549	-0.833925472388346	0.487331240499267	3
-0.274079133642319	-0.524072256117778	0.627867695423596	3
-0.0266487393142922	-0.204083882568729	1.41188880370806	3
0.343920512095602	0.468784133988952	0.245912825143892	4
-0.119723038711516	0.199163312084325	0.400707582915665	4
0.0597711627326452	-0.253897309883982	0.881052012296336	3
-3.04538237984708	-0.349122593886681	0.452484480546322	1
-0.130729502288394	0.393008376933733	-1.34342961971963	2
0.245441427642589	0.491611357880968	-1.1605925874885	2
0.0197386179711233	0.0779230137974533	0.459489207421856	4
1.1171936047063	0.276103597233668	0.555170022716566	4
0.0713013521718218	-0.0407310534177763	-1.43237816815069	2
-0.314895988109093	-0.367337514403935	0.514183647380255	3
0.225188221771383	-0.476009803585056	-1.66742861138503	2
0.202525678176825	0.634888305260976	-2.47332705241518	2
0.28925213427504	-0.66074232688144	0.820260679887762	3
0.946154310110941	0.470897610625131	0.392783226826896	4
0.567641634010062	0.0514835914638946	-0.430902182531519	4
0.138427008226532	-0.558979395093603	0.0717208027099217	3
0.0666627296925127	-0.709214413448205	0.988201775939193	3
-2.41107504137197	-0.30638942947474	0.607750131245675	1
-0.264991405372942	-1.23280402471105	0.174648153094918	3
0.385418438801325	-0.087068992994477	0.382479344533379	4
0.0887364047053729	0.0101506662464296	-2.62391139576862	2
-0.374222099049398	-0.568928013150658	0.912267448983766	3
-3.09626067646166	-0.433018927046626	0.508409774413685	1
-0.419487621142613	-0.444165571334461	-0.194312128137399	3
0.199172371222332	0.00278395193482237	-2.00657719602629	2
-0.0977354479817306	-1.06922092748188	0.299330497064421	3
0.0309951806724597	-1.30632745106904	0.480431177145917	3
-2.16150496433504	-0.00431674581470515	0.336635788624527	1
-2.59450860377903	-0.442041592731338	0.413984246049744	1
0.0459503626739965	0.363579094944019	0.425868906949707	4
-0.0660111954387178	-0.774650206858391	-1.87778770914902	2
-0.114768909516516	0.164237916642472	-2.26820254291563	2
0.0142745020350117	0.399142888278628	-1.7119171919747	2
0.0320298539231335	-0.763980423901984	-0.00379792471900123	3
-0.576457917388943	-1.28783838110314	0.826939906730601	3
0.0435537949699496	0.260913670384813	-2.00749705079512	2
-3.00248137146592	-0.719080975445846	0.559036259566114	1
-0.578318397182983	-1.0140729940785	0.126712436250106	3
-0.112768016416976	-0.365534509669289	-2.16291936733094	2
0.00592604614736966	0.151451927108248	-1.69828754099993	2
-0.466958715383526	-0.609644332263393	0.761182876269106	3
-0.340524806092172	-0.893522853335609	-0.366166855755027	3
0.0140214395425629	0.260381001477305	0.449806055074911	4
-0.300863296573055	-1.03143286156909	0.577598108164619	3
0.0885213882193475	0.0840320524792417	-0.234003263918799	4
0.0614285658876863	-0.262308933412146	-1.58373160137035	2
0.293888864017013	1.33403641656877	0.27791119808731	4
-0.23494979763783	-0.207646012485767	-1.47722548983332	2
0.491493169238447	0.904818108258328	0.373274319058341	4
-0.206700833192477	-0.803046075484594	0.946161923182421	3
-0.496295256695872	-0.434782867097626	1.00574952721153	3
-2.81184354119615	-0.360846681738789	0.47672869132691	1
0.147363481316255	0.205497457957516	0.63343387987153	4
-0.728761642784586	-1.72494200604424	1.26587188176462	3
-3.43478961701	-0.427348137799656	0.850137784322408	1
0.421049384656169	0.530904540521876	-1.85692212690026	2
1.46271578300844	0.302305044535139	0.101006809217817	4
0.103759563248335	0.580177737559197	-1.13924462527494	2
-0.0520128960382695	-0.389999951896935	0.77966770874902	3
1.16706889589427	-1.56962983637197	0.228970101015699	3
-0.237704306645532	-0.54533674447362	0.949674986817712	3
-0.0292862446752788	0.00166396583477549	0.636296368285022	3
-0.497700745709711	-2.02669168119262	1.0609031426391	3
-2.46733789665985	0.0248566543510025	0.420968667244007	1
0.0702952657335511	-0.419952873970691	-1.82687916416893	2
-0.214069346996083	-0.399100954251738	0.798560896094936	3
0.17559791521734	0.139853199442507	-2.70072271152603	2
0.10727014085904	-0.505224005972879	0.980523116044646	3
-0.85531651987106	-0.717217288700585	0.607578881097553	3
-1.21572359742289	-0.479611801932036	0.306104859399967	3
-0.237899498663541	-0.222083609853234	-0.102540890514607	3
-0.0467570710498647	0.0437604610969365	0.63539280595308	3
0.228387074315685	-0.19357108966318	0.91364328735932	3
-3.6482319058658	-0.470160564558913	0.589234268176663	1
0.26348700515583	0.326381634155919	-1.69448883043749	2
-3.11917135870955	-0.716990993659533	0.574744073447773	1
0.134494124308769	-0.16387275261839	0.699255387746691	3
0.305945598622614	-0.193123501960473	0.346078622819157	3
-0.128331242305497	-1.01515259155284	0.695592245618192	3
0.129886874472522	-0.331981105201783	0.224635137405973	3
0.159922103343825	-0.131313633104171	-1.44383381345375	2
0.261193522341481	-0.0743343141620124	0.818543944122676	3
-0.173040439503728	-1.43950195398506	0.915290237403226	3
0.923809829082079	2.45685618849957	0.544739180067211	4
-2.23390394205133	-0.0942549650012285	0.581613876287788	1
0.391745468642955	-0.00562702545117115	-1.93602925634042	2
0.262813929781263	0.387988079521368	0.575200793487604	4
-0.162119642422675	-0.0567177602929044	0.20933560290857	3
0.0147533496367008	0.348393030867032	0.415412566057419	4
1.19672069771321	0.0714173371518018	0.549869718210755	4
0.172651700315776	-0.166870747423941	0.297747855648565	3
-0.435494503017185	-0.552055519019495	1.16332713399207	3
-2.49566516761004	-0.280707913399525	0.675738096094764	1
0.346284086305422	0.556655576399119	0.292518252528595	4
-0.276827646372472	-0.314589314125799	0.607788250307407	3
-0.732726984982414	-0.628273910791981	0.986882817296106	3
1.56989083010188	0.153861730549625	0.407310830208139	4
-4.26173141997255	-0.429628134425824	0.837457160600325	1
0.25477468564077	-0.859369267545985	0.50102227367637	3
0.172753309323058	0.31239480535628	0.577189054680364	4
0.0582435628065564	-0.431355431687103	-1.87362524800705	2
0.163015969711072	-0.24601614274259	-1.93635346695799	2
0.0835135700284104	-0.38859448708114	-1.60851786362264	2
1.15704492557173	-8.44015778999457	0.341498416082856	3
-0.94618970279078	-1.59415122729223	1.04609405020435	3
-0.0109637299169271	0.116942170672702	-1.60091932382363	2
0.0177809654655485	0.015284547731216	0.346508553243331	4
0.141656614581737	0.970242822400736	-0.209631958468915	4
-0.380477495961973	-0.595653075688959	-1.87867671200492	2
0.293851975542444	-0.356702680934056	-2.11802249324621	2
-0.0788234917847885	-0.210546578351761	0.577393236920464	3
-0.176978126417579	-0.377101851155999	0.182968996197793	3
0.560060072638503	-3.83370439525914	0.290007932350201	3
-3.69512820994488	-0.50767551300119	0.491089677111786	1
-2.54004480412462	0.114697289810755	0.34857332025221	1
0.0554495575675442	-0.395527502930029	-1.75266002594466	2
-0.262321801501402	-0.456396025587038	-0.193970247610656	3
-3.82577007687996	-0.620817462513944	0.629580020860458	1
-2.79680225306494	-0.542234090234837	0.453040073912952	1
-0.30497436425917	-1.0593704834791	0.95299128487903	3
-0.997522370519825	-0.804163715449228	1.67119563169764	3
-0.382983468269407	-0.20516477276629	0.163075674078354	3
-2.9797426761013	0.160619114124584	0.29655017315831	1
-0.117620022159836	-0.00114293389307208	-0.0333692628599458	4
-0.0747067256706946	0.320055166836007	-0.153275618714369	4
-2.96614315047305	-0.295387235418323	0.454181295434881	1
0.117208272408061	-0.34950377826527	-2.2586292845994	2
-3.07056653362351	-0.459046896598939	0.457384151339684	1
0.00778505120230483	0.00600938231994554	0.362721947460272	3
-2.71861460866727	-0.103053309253929	0.235317832930736	1
-0.457682280722526	-0.236757008009905	-1.78967512503611	2
-0.322678967509118	-0.102060266021797	-0.128492705378506	3
-0.132766358018496	-0.290113207738627	-2.00804406400847	2
0.177089642018187	0.0655639157459396	0.254924102977075	4
0.172356203844647	-0.195227216701804	-1.46023053716423	2
-0.110694056713852	-0.0667976691236333	-2.28933621938452	2
0.0377816197609682	-0.30181875636158	-2.14592901048945	2
-2.49274578721153	-0.912202651453893	0.77600073647614	1
-0.690077256239158	-0.91161434604125	1.29931831470403	3
-0.0731603186726222	-0.413057262825333	0.433477455403549	3
0.224688787891017	-0.151908931663287	-2.08548813320219	2
-0.0804531433932087	-0.21681092446993	0.0728882295303175	3
0.417550442425199	0.366144399352302	-2.11110974535327	2
0.0763093075580712	-0.25069581612805	1.12269545357503	3
-0.120680467711872	-1.15077773180347	0.34501909725844	3
0.00555738202007653	-0.0859758592105698	-2.18442119155384	2
0.0322608187596084	1.25072985072757	-1.18233419648451	2
-0.933921607956044	-0.733460051085741	0.999817754737763	3
0.255965009861743	-0.836228638242386	0.126067089025777	3
0.120305715040784	-2.44527004914965	1.16250529021411	3
-0.183900375415376	-1.20376523047345	0.69322613487832	3
0.0832049378164392	-0.60157698431612	0.560334493918633	3
0.142986688985003	-0.0711232719558055	0.254284565093185	3
0.302466796550221	0.554640667143545	-0.433374491145164	4
-0.246977289432339	-0.322681588114613	-1.79764715985743	2
-0.422215964266107	-0.799540397405546	0.172108469983209	3
-0.0724328865566112	-0.0315037662108396	-1.55884978998892	2
-0.659167189421856	-0.732926148117461	-0.40323537220624	3
0.124593354393841	-0.610340301488785	0.746212339955791	3
-2.86600499024666	0.448407373209282	-0.629453575080331	1
0.113384983731619	-0.31004692644516	-2.01753660889608	2
-0.176651569582032	-0.215010650617519	0.229595821256153	3
-0.144402246934755	-0.370732328827884	-1.83505706072886	2
0.008552464925792	-0.702448795781979	0.449276884825927	3
-3.2170487281511	-0.243057580533953	0.590095458363678	1
-1.17012987976728	-0.755395724597228	1.12312837324054	3
0.406800819621338	0.212825536215407	-2.56478301647823	2
0.382484223941493	1.090075182148	0.265119792229008	4
0.301955723817602	-0.393576035588849	1.10776234698369	3
0.140267329283498	0.28961230868533	-1.74207588598958	2
-0.312940145933022	-0.283000030497234	0.423268107361325	3
0.0658890295699635	0.684048172538787	0.337442521119265	4
0.0617783949802368	-0.252038557478183	0.0768551557550313	3
0.13909198361179	-0.318916338860727	-2.002040439789	2
-0.109638367149572	-0.541324751605982	-2.53613653296017	2
-0.22247140047051	-0.91571384020366	1.33823482764232	3
0.0939861731197701	-0.163885005023994	-1.61029894573397	2
-0.340667896321103	-0.829333597210673	-0.352711220295711	3
0.0214371407513014	0.653051769989852	-2.36019483494766	2
-0.696728762502059	-0.890177527598181	0.917017019091596	3
-0.16614237605421	-0.827802275793821	0.543892056696709	3
0.260871890339727	-1.09300909905838	0.77044915770596	3
-1.61500082488553	-0.919836978200815	1.32240133899712	3
0.429897560587134	0.157803789537144	0.39844793497591	4
0.254016002336041	0.789227209338959	-1.38723327720916	2
0.167012573074584	0.83723087831808	0.163276352254991	4
0.162967248159141	0.460875149564766	-1.79662611736174	2
0.248909763004019	1.09678221457512	-0.173467842536318	4
0.178432905755015	0.220703779396936	-2.54976941483998	2
0.184866389946006	0.990563378175451	0.203996392881124	4
-0.205472759595509	-0.622284861407269	0.915921600682421	3
0.189461808046865	0.797399929613314	0.251289205517921	4
0.0368802587482867	-2.19895938350983	0.603030472021875	3
-0.20582047288829	-0.908600796467899	0.606171070817429	3
-0.41764075813635	-0.453427779541354	0.796271867182431	3
-0.892979175485513	-0.685295462582132	0.985919147105875	3
-0.157306139898669	-1.15330981076101	0.996919570278652	3
0.13927373635061	0.339918287018937	-1.77591317177616	2
-1.1965306879486	-1.40290336016702	1.16369076022178	3
-1.25424852784032	-0.847751025164098	1.2057208121637	3
0.168089371524525	-0.368257909929149	-1.65129263766974	2
-3.42329980732715	-0.891128643549408	0.511964558406177	1
-0.244492011228738	-0.633555742471715	1.24506333602124	3
-2.60518397137923	-0.0459419134764318	0.486461622224813	1
-0.387031594849778	0.214632871968006	0.484069211935767	4
-0.0723533854787575	-0.259355863897258	-2.98565575312586	2
0.0876039062476204	-0.470919223895211	-0.0293272968245616	3
-0.246173943935801	0.234891396917502	0.280405733015557	4
0.190236358252524	0.0043232003388618	-1.98467090118186	2
-0.650036938216019	-0.851222497911129	0.255430700582843	3
0.199035643267526	0.170662772590135	0.755966334779238	4
0.0703484601763302	-0.363438638643784	0.418831390183853	3
-0.126445884840298	-0.316867612009766	-1.86224514552402	2
-2.95926630122031	-0.611622420084714	0.423831524048822	1
-0.281225142096613	-0.372377644005835	-2.00480968447005	2
-0.0807626529429747	-0.826495586059638	-0.283214448097084	3
0.320821338328905	-0.969007101193483	0.550395608686909	3
0.617507654478257	1.00523831268399	0.381244429373583	4
-0.287761340888827	-0.443186513926596	-1.57998314363562	2
0.0758598970988196	-0.217555839062047	-1.9991154330823	2
0.288596827052847	-0.0600155057626742	-1.78039705221985	2
-0.482432111969066	-1.13999760032143	1.03725633780003	3
0.328725673550284	-0.992055083817363	-0.130948153014038	3
0.0316838928911141	-0.781254006626157	0.763740340043903	3
0.164997416299741	-0.23004019261624	-1.66969235076497	2
0.31394458894999	-0.216502416301429	-1.62073455456272	2
0.629468197112068	0.187769915650402	-0.147822557532587	4
0.0627800189701888	-0.614507282222501	0.118557416608361	3
-0.478005192268745	-0.640187436956746	-1.25754713644721	2
0.0976778934875323	-0.634576883454661	0.422132930395702	3
-0.144355152107973	-0.271311568644205	-0.0395959007764148	3
0.0806979520428604	-0.333427324069555	-1.95497835139843	2
1.14969292516956	-8.39391071677892	0.381155186685649	3
-3.49265741681718	-0.444557742954738	0.532356984499564	1
0.299427370523013	-0.0299812559264373	-0.0264637855281928	4
-0.16477873967549	-1.61434591415708	-0.260840725557858	3
-0.386550742534129	-0.448661479563567	0.543802893232857	3
-0.909598671185439	-0.65962146181395	1.38943327017375	3
-0.116207688121175	0.187829197614517	0.46306610043785	4
-3.01276873081832	-0.356546959116615	0.698837671705665	1
0.0661041016900727	0.458946414609131	-2.17663444316407	2
0.121668506181428	-0.221992428654408	-2.10500206621419	2
-0.400331626057632	-1.06931454549238	0.630656213864139	3
0.100888306439855	-0.0937871519866969	0.39126755354747	3
0.14799231043116	0.19605611404973	0.713753383656964	4
-3.09716611332544	-0.574024854188118	0.259644151580704	1
-3.39185901844634	-0.54313125842165	0.24051495945212	1
-0.57735599492075	-0.202166520641108	-2.01591697037906	2
0.110674150423579	-0.0139043540634987	-2.06574791744933	2
-0.400462838570656	-0.674855223336912	-1.0538264712628	2
-0.190694686130531	-0.551844315923967	-1.53563902129566	2
0.165485968574653	-0.194137733547852	-1.00238436330812	2
-0.270778408006275	0.231496146693992	-2.26129290374944	2
0.109305542079895	-0.749157019260863	0.100798281466987	3
-0.416259397778989	-0.375079245280963	0.715149104868464	3
0.502995855260649	-0.304169975762322	0.533069123942196	3
-3.062669758767	-0.292444750318645	0.377111157447919	1
-0.304633157305994	-1.07057385041092	0.594027975824161	3
-0.232782442243965	-0.207711419636682	0.624396804660586	3
0.388075523386418	0.324495335720077	-2.33381406548161	2
-0.228912739699469	-1.5691039271937	0.58199846258397	3
0.169148886725539	-0.51467496488664	-2.78076048110219	2
0.473800707648999	0.676535431258801	-2.34991022999279	2
-0.116724379133375	0.307099469016255	-0.20938004503687	4
0.313312888086732	0.485530842638007	0.0970796575874288	4
-0.369615095121188	-0.733621054849241	0.398940254172987	3
0.108242311838426	-0.00966681814441352	0.413408381883866	3
-0.221673801896395	-0.433327416237134	-0.0879537255074766	3
-0.195383151193065	-1.78332498684197	-0.0100013667697273	3
-0.953262483241743	-0.640598958207623	-0.257673525527176	3
0.254773594899386	0.170118944326134	-2.05687248631856	2
-0.422499382071297	-0.508115018157963	-1.65952530632326	2
0.1171510147989	-0.266778877056867	-1.73346485574932	2
0.163022280353512	-1.4252471452611	0.774561354350886	3
0.178383269074821	-0.565878492606576	0.718771987852447	3
0.310828384491984	0.0315035913312235	0.240669754607599	4
0.0625641361999363	-0.328008455126883	-1.02477552472227	2
-0.500219994746687	-0.719784080036647	0.739675643595157	3
-0.275196190351278	-1.01131449698476	0.743173593048199	3
-0.171534792570734	-0.279225000207022	0.219830823074263	3
-0.301304160700047	-0.966298644653039	0.722457253226495	3
0.303586345418958	-0.0642455441181313	-2.9491654280498	2
-0.681606420266654	-0.802642022710076	0.817863644001513	3
-0.705499263182604	-0.879715943986968	1.21651059047177	3
-3.29681027793378	-0.316766705213608	0.375108532138235	1
-2.86438829355047	-0.594315866284016	0.471594147318204	1
-0.181388362681757	-0.896428294271061	0.96837486534264	3
-0.897844172093174	-0.582140191159629	1.47184081063097	3
0.113707012619894	-0.372517389947209	-0.50182745603754	3
-0.239263237765749	-0.568914338079812	0.0272149173993331	3
0.0319431371391692	-0.849624044516905	1.02185931066433	3
0.0801746405303386	0.141058651439452	-1.85698439716789	2
-2.439871538911	0.389995066298321	0.480265182364063	1
0.202219820536757	-0.672542501098026	0.706846401744067	3
-2.67263422536478	-0.393713649252261	-0.056477081325555	1
0.164258455319006	-0.291841409320303	-2.40113582627782	2
-0.179560739414042	-1.56826566395033	0.391786332916919	3
-0.81805998808102	-0.903436594972656	0.799820788533326	3
-0.266932581907197	-0.882670252169298	0.560830944939967	3
-0.17986996075206	-0.295945031172358	0.108040774395933	3
0.0444658670947144	0.0155101236743761	-1.62839686908634	2
-1.34121987752394	-0.855845535913113	1.13957992676827	3
-0.109421115855383	-0.115451875621923	-2.01604847475195	2
-3.01703947232953	-0.587605519539208	0.361460814738935	1
-0.380301836970313	-0.0153930982663298	0.558854423336589	3
0.0547236148324152	-0.408026050329076	-1.87592279013434	2
0.115347385542111	-0.3739116067999	0.667605340328092	3
-0.179711345262911	-0.435991501260471	0.243491343474143	3
-3.23632245618168	-0.820590495557371	0.575383863512991	1
-0.675490043941886	-0.174921624996272	0.736175071501529	3
-0.0640896994248905	-0.341018519377064	0.833359800740479	3
-0.071762500505727	-0.655007738136848	0.439948513128478	3
0.179081839590035	1.30796800748087	-0.133663556363905	4
-2.99438818762867	-0.65613568925311	0.821104152427779	1
0.0903192360506017	-0.447097928767615	0.134896039261442	3
0.337102116296004	-1.82003891752652	0.381312747211486	3
0.0207937751006254	0.74671709287241	-2.8338392826878	2
0.109995904874942	-0.187728107352493	-1.73736540224452	2
-0.712128104789072	-1.01310088639049	0.248149184473233	3
0.0461348030535011	-0.127979386351642	-2.63821115017321	2
0.0379443830297329	-0.116280618405794	-2.09384094700835	2
0.0536105599206532	0.300767553431643	-1.75443591769732	2
-3.55797583663076	-0.678718087206872	0.319769231338758	1
0.557239363968885	-0.851665291832873	0.273541125331647	3
0.0555019771408106	0.111452990314616	-1.98018845357065	2
0.470818510444122	-0.0631323974966962	0.44119653232994	4
-0.0760644514430392	-0.457609998428009	-1.47830295112167	2
0.0590464718330502	-0.815077588798373	0.650330777123361	3
0.00585046593036062	-0.527184277397425	0.430974479344927	3
-0.0661940841387375	-1.5800051241168	0.794442243352884	3
-0.153246469934293	-0.47340283346495	0.235113516042284	3
-0.341584400599722	0.119436780686798	-1.77849569193586	2
0.339706783361866	1.16948217701646	-0.0762565699736372	4
0.541351589476233	0.675175988526185	-2.54063882154098	2
-1.25823983695236	-0.525085276385995	1.40459887019497	3
-3.16178632012756	-0.253570253291667	0.711357739673884	1
0.240053123405684	0.567871289837526	-1.87492042479731	2
-0.347809683720596	-0.932380102646097	0.785786885137398	3
0.308226165034966	0.640546627983	-0.17121148768261	4
0.299745155585309	0.0883832688343743	0.268454426545058	4
0.132555448076675	-0.506622967305302	0.00981534638751909	3
0.0313480825171461	-0.142797193877667	0.486619858603683	3
-3.83178192670559	-0.711811073155108	0.617720220844533	1
-0.254538829352433	-0.731621865614386	0.531563338122185	3
-2.8797157301654	-0.496439505570266	0.494101327824815	1
0.298904044174945	-0.0618757992216597	0.456796047698387	4
-0.670870616045202	-0.987202860422409	0.625847216178715	3
-0.632790345903174	-0.647091097977268	0.890500546383939	3
-0.138840954549046	-0.873802604918149	1.00141547928978	3
-0.204365790819606	-0.111880760317846	-1.11065406344541	2
-0.0810745419132307	-0.3615410203603	-1.10803254102163	2
0.166417152678223	-0.250432326847345	-2.23586706340137	2
-3.35811972484553	-0.134296231607971	0.20569564011204	1
-2.89504848452142	-0.157008878174246	0.557715721552515	1
0.171931394534416	0.879795066749783	-2.00345579742977	2
-0.488220209045663	-0.697402016361255	-0.663668014512546	3
-3.29048491629713	-0.551656969910618	0.65591907210032	1
-0.00267587959574114	0.788445725685139	0.208613332502759	4
0.301942712533469	-0.0150281176953134	-2.7381544670749	2
-2.01505747987992	-1.79480321094344	1.37198159677695	1
-0.101592547305489	-0.370126352860773	-0.695125938622549	3
-1.00432205594294	-0.5445638628928	0.148969552271103	3
0.103889540918955	-0.166529841395184	0.239761213994991	3
-0.633559463513053	-0.502686159209725	0.773523241417672	3
0.202328204676031	-0.680426442004754	0.7702057076114	3
-0.0854615621754749	-0.445898530978933	-1.7166413792019	2
-0.497723829236846	-2.61755154535908	0.684362865965852	3
-0.424046007425268	0.8960407618143	0.319372842646327	4
-0.0823483265649268	-0.633913949520958	-0.475694309450381	3
0.279536613912925	1.07031080574294	-0.0734097372751134	4
0.314896730944505	-0.268834468751839	0.212025075027032	3
-3.43029473198415	-0.415213784638948	0.577018467540887	1
-0.708408077053887	-0.785285511909234	0.797367565473284	3
0.178962356123818	0.164915125760385	-2.35130261550237	2
0.0797574116819377	-0.888498830614338	0.817171759136602	3
0.288186533378987	-0.246612561883171	0.516142985002036	3
0.0935083654200547	0.0843214940779159	0.622473478195645	4
-0.332461842863421	0.0494749973500395	0.398785711355541	3
-0.409299296028768	-0.787553888490184	0.622939522780474	3
0.43927799127095	0.742306022349849	0.0836396967420711	4
0.0160289962916353	-0.0120872950457943	-0.819201320098832	2
0.121667433522018	0.0704743886377976	0.473883265401454	4
-0.509289607279082	-0.627234916231236	1.03219518005874	3
0.366568876230259	-0.240858035762854	0.0454794541055126	3
0.321602765657792	0.243934694601215	-1.80252102485743	2
-0.209074625311858	-0.383004121128889	-1.57239657125162	2
-3.51110018967715	-0.595867920095834	0.25893399069497	1
-0.956719522793833	-1.43862795267682	1.22673898032684	3
0.292895378517867	0.349113763916984	-2.20575998273839	2
-0.224714509864829	-0.715958112324021	0.930644964807495	3
0.130739987742761	0.381996821945195	-0.926514461561925	2
-0.20503780370754	-0.500356210832182	-1.73259957822122	2
-0.609369374199235	-1.12023365794515	1.0748358499052	3
0.0821348048650484	0.5747433076003	-2.13568147166851	2
0.110001678712279	-1.27924026884278	0.68481559308643	3
0.17705112259988	-0.0616706692152135	-2.22412311652961	2
-0.351168600461014	-1.07747626337675	1.05447900801622	3
-3.10043726542106	-0.137883040895214	0.304875431180151	1
-3.93516582795365	0.00681881640581514	0.469569329077724	1
-3.94027612669473	-0.282957863418456	0.552062095246761	1
-3.46607228688898	-0.861629722201008	0.632370867619309	1
-0.147563548776225	-0.297012561931815	0.326964243936471	3
0.204095527983404	0.0235770521246566	-1.89628416988976	2
-2.28652543794379	-0.2841921730959	0.54875034257457	1
-0.146368017778843	-0.458166785795264	-1.28484329443366	2
-0.869839411137091	-1.30970855586676	1.1552856958171	3
-0.711616738708631	-0.472693624735816	-0.26910788381345	3
0.44201834839289	1.62507373614856	-0.358487236839555	4
-0.312059083629108	-0.35533030850748	-1.52144007838834	2
-0.260439557329812	-0.780563320473719	0.741385168232573	3
-0.0961575998826749	-0.272011428780792	-0.994174244098269	2
-0.218021887914849	-1.21273096363921	0.794637358654785	3
0.218690353914049	0.310269667166287	0.521044097854439	4
-1.10650492487052	-0.119198992731203	0.551790053045233	3
0.708664647985314	0.367800155839944	0.132282923358511	4
-0.026270127432246	-0.0185962875502805	-1.87991458587198	2
0.102890715604185	-0.12656709452669	0.502705671592553	3
-3.13698612953903	-0.40281831938887	0.517288887839618	1
-2.50536827260276	0.234150718887295	0.351709620225566	1
-2.73666823217963	-0.181155161672573	0.372033494085758	1
-3.4521208226256	-0.270447316191726	0.567032379910928	1
-0.227593639172941	0.337541325687343	0.0137118854143543	4
-1.29741622369611	-0.625001897561661	1.28938161520106	3
-0.0925679192020986	0.338240439745836	0.42379733693344	4
-0.144089282685738	-0.520525154761501	0.597445003523575	3
0.361454937256468	-0.0683896364713027	0.404697675907706	4
-3.20638303965649	-0.413853854907948	0.313126190531796	1
-3.31680191681963	-0.377785676787229	0.24113901252982	1
-3.79686055421282	-0.592363917104889	0.50719559090667	1
0.183982655929745	0.297601081557224	-0.194046239664383	4
-3.12330243211579	-0.191820119877739	0.570634436995326	1
-0.536786956995334	-2.05385199300411	-0.0455652518482713	3
0.196822885125783	-0.109074693883411	-2.25786068284068	2
-0.282963731094105	-0.728079764103253	1.22818552644217	3
-3.244465098598	-0.730990743876327	0.386480604436948	1
-3.65481191631682	-0.654328735543137	0.495784111296397	1
0.0570357771046579	-0.459897682858185	-2.10845755186692	2
-0.286481413440163	-0.798278221800101	0.515004478910904	3
-0.395287205087657	-0.47323204729717	-1.52163561776885	2
-0.693036758525525	-0.955127727130747	1.10235453986997	3
-0.678993144382898	-1.19970457159801	0.621406631178817	3
0.0632648476731127	-0.242719237899258	-1.45089013117394	2
0.198796788421571	-0.239550755653095	1.03085119678695	3
0.250149438214233	-1.78351942077726	0.385119878353911	3
-2.05477476736361	-0.823227915159101	0.109531680546052	1
-0.0673367576396753	-0.25871388300091	-2.10787857576081	2
0.275147191843853	-0.299610539490703	-1.97784763738781	2
0.0526332863270313	-0.0723696978644905	1.1163315274146	3
0.0203559916119471	-0.725862448813203	0.294033242128398	3
-3.05868918344264	-0.706769041197834	0.29557269474327	1
0.00189179004425522	-0.405816910504	-2.30609307651102	2
-3.55654538328446	-0.319298628022916	0.170703853740086	1
0.0801496128547661	-0.462468554757674	-1.82575220623519	2
-0.107692759328278	0.438304133422402	0.509753154251567	4
-2.44088865697381	-0.181772621378079	0.443717518037032	1
-0.644717172380579	-0.606934770520858	-0.693594829232575	3
0.275976386786672	0.417681540078	0.0657428942169483	4
-0.955124423827208	-0.364023952704349	-0.335817369868277	3
-0.115897208159166	-0.097071763445164	-0.355618002238974	4
0.195179952943619	0.465694849458953	-1.96225821209463	2
0.0113580058697007	-0.0225352856768612	-1.62253187124404	2
-1.12111360765316	-1.02336355313005	1.48726607608851	3
0.0889456239158984	0.322626113778462	0.418462024073713	4
0.81321126312006	-0.00485947302893055	-0.132926760314531	4
-2.72956078532299	-0.545463492310662	0.0900966916466353	1
-3.45646623508053	-0.633221907593674	0.51599339050804	1
-0.12933886218529	-0.354055344543919	-2.58020113450476	2
-0.343821064149804	-0.552492730505205	0.650561537691669	3
-0.797462735760961	-0.682200578814597	0.806003902827728	3
-3.00685797107078	-0.770807257963691	0.48693040654223	1
0.871497244849729	0.0708068902885898	0.552356126926827	4
-3.28901262806557	-0.183148456142798	0.452652932948776	1
-4.00190060568997	-0.620480270313404	0.510166653661386	1
0.104122280893191	-0.346083204047142	0.100941591416947	3
0.164387530120904	-0.600395579001856	0.852301604282846	3
-0.15962133556138	-0.54458806635372	-1.3537425712518	2
-0.0470253405411952	0.0432443410403762	0.488699634250141	3
0.419479817799112	-0.244092148674371	0.544731031494809	3
-1.08895918089062	-2.65621450986807	0.232515746660157	3
0.958334353732582	-0.360058878584089	0.123871211372443	4
-0.530810564880313	-0.0411784139272894	0.652382013652845	3
0.17308298490328	-0.0486190322847617	-2.33014316922627	2
-4.17819752136244	-0.21414540145483	0.561642460977192	1
0.193261677495315	0.170415526897223	-2.34560022101376	2
0.686439458042874	-0.166489772772237	0.510859485141196	4
0.060797270960592	0.239996322250862	0.0535126922949524	4
0.0768700642959725	-0.232250839461492	-2.34284479203377	2
-1.16429021902093	-0.558055659182602	0.0148411144868711	3
0.0536615280347063	0.0428442847931749	-2.05841402763218	2
-0.114704764790316	-0.147581371558169	0.837887542133951	3
-0.229267350177194	-0.257479567687545	0.660104522674261	3
0.369615755420978	-0.630970068031056	0.00401343699708893	3
-0.17639136271591	-0.575994879659576	-2.31758525728761	2
-0.259633774481477	-0.132733413485912	0.52257728168586	3
-0.421183068589947	-0.00955344098900308	0.593192326450794	3
-0.131837047346185	-0.637740585486495	-0.914561316834915	2
0.125908754774766	-0.159193672687348	1.00121590658353	3
0.358501584024879	0.315607801721587	-1.54195376211407	2
-0.168113276764921	0.15246425353827	-1.40959720250026	2
-3.03750164107977	-0.388892215978507	0.52228973455544	1
-0.349734297676496	-0.392691065503718	1.00019969804918	3
0.725505249427625	0.0485848530158784	-0.36964626217099	4
-3.30534217248516	-0.872181998499115	0.541962033343587	1
-0.342960395794188	-0.0841521563856609	0.584108139468388	3
-0.693498541208374	-0.834407678555757	1.74408214826592	3
0.105310515406106	-0.127385267361314	-1.65192482169362	2
-2.95193743954349	-0.0704806888417431	0.325027549102304	1
-0.307075426044288	-1.08251536202495	0.746912424184652	3
0.14040104505618	-0.150009118893205	-2.63648476187874	2
-0.0323235986059688	-0.0634070061935083	-0.24296437714414	4
-0.255512503639885	-1.26349190973318	0.931810642433262	3
-0.0557120844418296	-0.654841993737539	-2.68226465241213	2
-0.0790499779089654	-0.447340614752131	0.673778043532474	3
-0.0167127713348557	-0.272216017384547	0.916628586520187	3
0.127181924523378	0.71527924935946	-1.6326860491307	2
-0.419460137250925	-0.629921557222853	-0.0746092676027169	3
-0.115277310292572	-0.62780532827295	0.769866134336643	3
-0.655054362279842	-0.905370327062338	1.35846233637845	3
-0.0400275195374948	-0.431788698313367	-0.526496584491257	3
0.0334488575326141	-0.102002372487016	-1.40465664563934	2
-1.93510510859306	0.0649826082681313	0.562334723696758	1
-0.0592113448936192	-0.19436767550924	-2.03333606429322	2
0.0674544714815395	-2.04698474815679	0.470633807874311	3
-3.16344338196184	-0.615207914447552	0.418053781423914	1
0.0989144099643972	-0.349183400127486	-2.28038493905043	2
-0.148471728207246	-0.273754262991001	-0.225017790963863	3
-0.398432628037157	-0.957574990155616	0.299217243069431	3
-2.72891569749296	-0.809043070246799	0.533391737703001	1
-0.0509355404825452	-1.20384137360248	0.573209357519122	3
-0.778618877324915	-0.680293372227364	-0.496394966308144	3
-0.27942349122847	0.460395777137596	0.432120903684806	4
-0.294928007058489	-0.0778910182034877	-0.0214365472327022	3
0.00382922274219289	-0.120321937526271	0.381116872067812	3
-2.76852853113753	0.0491597907499526	0.447340323562046	1
-0.312742873416445	-0.381559287163313	0.700560649162348	3
-3.0482212213144	-0.234009394041525	0.638056447671938	1
-3.45496733105023	-0.180919267370684	0.471441850607747	1
0.389751622236059	-0.176847324800114	0.273029052693544	3
-2.97474794897287	-0.556930914386441	0.415657636315377	1
0.186375352862791	-0.668290040514537	-0.0969432535811043	3
0.541713378743568	-0.697225686040591	-0.0666274968547833	3
0.0949675799036326	-0.280943618140446	-1.65658971457854	2
0.120498519895966	-0.193575621818337	0.507159744252799	3
-0.262394979554497	-1.97524426199801	0.0590222082327404	3
-2.68236401810074	-0.02386697143115	0.495092583378119	1
0.0700908949382611	-1.0114270707697	-0.0305580611943351	3
0.221071706081378	0.0325369020545075	-1.15912099030934	2
-0.135904530723849	-0.64244970830975	-1.6038256163464	2
0.0175854154099547	-0.0211616112521403	-2.63542017677578	2
0.369880831669535	1.09401070781102	0.0410061891106678	4
-0.379500273258554	-1.12148381414453	0.928346258853968	3
0.0337985886626496	-0.860365027680914	0.457063715635735	3
-2.81131266915211	-0.912336553016611	0.143036549082792	1
-0.230646947143499	-0.50815473101735	0.770492170779442	3
-2.56127966157598	-0.152363343281946	-0.323422114775557	1
0.266142747505186	0.940400495740855	0.533204360923276	4
-0.101126888222974	-0.530508994789286	0.0272213650160882	3
-0.339959377761594	-1.43513038746852	0.523944199413695	3
0.39206603717436	0.0260717097820179	-0.410497633338842	4
-0.0142922225147778	0.358058821045309	-1.63649480242191	2
-1.8225128037034	-0.965054152127765	1.11155561585347	1
-2.91778760380894	-0.217349582666912	0.548565128974175	1
0.156848791774102	0.854689761751213	-0.799119918593937	4
-2.46945220482237	-0.133626678822389	0.483154501929268	1
-0.174507169197516	-0.531909636631916	-2.19827314652814	2
0.458963268226578	-1.08032449811424	-0.000479616602723901	3
-1.54110194743563	-0.670236544066591	1.01491845078175	3
-2.3195619838762	-0.100829997345881	0.575001676879699	1
-0.790259554570392	-0.39488160967514	1.33290440756712	3
0.409356339521027	0.00495549289164329	-1.9991654914076	2
-0.587825098190423	-1.98868328906051	0.918967720347468	3
0.108733260308451	-0.024520091925851	-2.87865082039356	2
-0.0687488120506846	-0.36959832395669	-1.67611955913773	2
-2.89253043516347	0.292393537885926	0.311967138400882	1
-3.37455761857509	-0.811242730139587	0.561745905860289	1
-0.139807196531088	-0.702409166076525	0.825782044500054	3
-0.000232285256843979	0.462821338868197	0.338506080274198	4
-1.08704132119991	-1.40805947897215	1.1902266550461	3
-3.49027363512466	-0.291766882678506	0.527275676402359	1
-0.36505599801507	-0.403784985577794	0.827143027831607	3
-0.441276338111921	-0.83330548029133	0.344098143275488	3
-0.161440572736766	-0.391601444330955	-2.19855307809018	2
-0.922551630210866	-0.956972466970827	1.25487913213205	3
-0.516977452272563	-0.86582654331646	-1.12600764316449	2
-0.0185706334655478	-0.45270242298689	0.570748679336167	3
-3.16395510960457	-0.0667147336623263	0.44697778209031	1
0.0535841301220814	-0.222185931181814	-1.53882207774586	2
-0.0101712059000471	-0.879110276157324	0.410464141338931	3
-0.201229542411734	-0.653460144016015	1.2090438156528	3
0.0165288294907825	-0.7766477187875	0.493746387684795	3
-3.01877996197122	-0.291688258910033	0.383719810906735	1
-0.243498695061183	-0.18769929756144	0.169411212624858	3
-0.0507426354931897	-0.0239206755895391	-2.13189344916505	2
-0.394005688058555	-0.720667615704085	-2.40120301678246	2
-0.167896450802875	0.35936309229155	-2.24013435501266	2
-0.627090209277506	-0.372344024497305	0.649362104984126	3
-0.211031818105845	-0.861014341535338	1.1304976157966	3
-0.13568198079205	-0.0167088764895411	0.462353257880488	3
-0.195273982397765	-0.399945344057364	-2.63761528581418	2
-0.21963834652538	-0.260187000232566	0.781953078000196	3
-0.175531860197031	-0.647046846847258	-1.94107274336298	2
-1.35244937866437	-0.190143904152184	0.926724611136152	3
-0.866647478013658	-0.676340909088961	0.168544834292107	3
-0.617794457040052	-1.26663076274506	0.661279207139465	3
-3.47203521620308	-0.539940694904521	0.400953713913928	1
0.174215035343022	0.445495602502985	-2.58563605466843	2
-0.357345851241928	-0.129084636624689	0.532685085251049	3
-0.867856053383619	-1.05848812345528	1.19512659034072	3
-3.54101788015064	-0.322177650977787	0.694360250720772	1
-3.66125637521378	-0.212337054693596	0.746163179123952	1
-0.59335711257318	-0.448347927002937	1.24386514338986	3
-3.6198668877142	-0.526362604207052	0.490471163210135	1
-0.0171906355464937	-0.0186632499625337	0.428652307743748	3
-2.49209951833095	-0.342208485036263	0.356151328407195	1
-0.648023735110019	-0.475137645304124	0.688856015841339	3
0.0882074663079113	0.442941194974636	-0.0115485626630312	4
0.30905319055199	-0.351312982799807	0.519081120835723	3
-3.35196276061685	-0.690647373818283	0.521592034951415	1
-0.446591735630848	-0.433793418068311	-0.529368473217539	3
0.0388503059318931	0.722943078424921	-1.99813941087143	2
0.080241193451662	0.0767668099297548	0.196709387707022	4
-0.153507959819849	0.286673438409007	0.204711840819925	4
-3.32500847803538	-0.531519436604304	0.206210591392132	1
-0.297792683274288	-0.269368599803307	-1.77264908173544	2
0.031179113560834	0.617833275878604	-0.60828673223567	4
-3.45817851129807	-0.532220895268899	0.483709314868199	1
-2.8771887666909	-0.474905002395701	0.185059392260835	1
1.27754288410137	-1.05078210859623	0.635168073720304	3
-0.376945555029273	-0.438877388427334	-1.66144750957635	2
0.107151111202175	0.270304395463155	0.505002043369793	4
-0.652327645389477	-0.486963850767317	0.270768624856926	3
-0.354920813644606	-0.719860332162078	0.770589343157178	3
-2.54930259913102	-0.101300753304276	0.513092689849906	1
0.112728160451499	-0.118674457101926	-1.59806683933895	2
-0.307825613180127	-0.156187554469985	-1.40780856136802	2
0.074810320175403	0.0584985946835819	0.439206956181258	4
-0.426993257006938	-0.299392064453066	-1.23758893892836	2
-0.134752444175191	-0.564993526651284	-1.51327250547195	2
-0.147620100517784	-1.1976156297935	0.926502630248297	3
-3.0450316814561	-0.522216461549696	0.416759071727601	1
-0.310046187218908	-0.234911655104996	0.802947138172415	3
-0.283989594975192	-1.08212445253532	0.595098578625168	3
0.297594828114936	0.685053705422705	-0.822351093635416	4
-0.181380746017342	-0.062432828546097	-0.996535399455832	2
-0.437458367958326	-0.128839173741946	0.736102971001929	3
-0.0350639637876944	-0.364237569958872	0.363172481013903	3
-2.88262384747178	0.473188810622033	0.176359018978892	1
-0.61828880530927	-0.296000911523287	0.941139683622789	3
-4.11036022681491	-0.7229762023835	0.423884411145565	1
0.391503744386711	0.0436922959087687	0.660558012554952	4
0.085277133800048	-0.744833286737528	0.650268913371308	3
-0.295663521807564	-0.718236727747603	0.0237884425890497	3
-3.60750300264347	-1.02191705634829	0.573986983820071	1
-0.3198947065233	-1.16783304440634	0.717091016374117	3
0.49968673991093	-1.89370660462261	0.149886943774439	3
-2.40920771604148	-0.0817571849946023	0.420127102654366	1
0.087267653386144	-0.116976721926069	-0.513412947992084	4
0.0342070997630057	-0.860807988720467	-0.267036123098675	3
0.0940108432360844	-0.246332027849733	-1.71850541988566	2
0.260303592793975	0.796497858776783	0.304516391281706	4
0.137635453534878	-0.390507974840766	0.513244037807813	3
0.463383678428075	-0.604570824997941	0.0302004625541505	3
0.449031436473198	-0.793575420947546	0.378459414745117	3
-2.30798656086191	-0.500017873989008	-0.0461320461326949	1
0.671264707423868	0.170537538369529	0.512009585424297	4
0.270688361392287	-0.217754264799771	0.697091683342112	3
-2.38361307889231	0.115650393888399	0.394291570692372	1
-0.1556888171785	-0.166104150499519	-2.21395424655899	2
0.216116185751857	0.0780483653537538	0.444716532851978	4
-0.509498903334833	0.230797972352563	1.44153827545646	3
0.530965905824448	-2.97587442712699	-0.112997627669485	3
-3.16669080745683	-0.0950551776708946	0.489632779218643	1
0.354345970339151	1.22721109204368	0.29902781003397	4
0.419860386177939	0.277496997143529	-0.11389045403703	4
0.883523285861796	-0.581872539951888	-0.340738063534154	3
-0.0360006236833128	-0.106245010792598	-1.95481947198874	2
-3.35276328889218	-1.20233039062468	0.19056933486119	1
0.0215625085022023	-0.857164139115475	0.683971055788297	3
-0.300314017176144	-0.702664838582334	-0.18698498479455	3
-0.208927103889445	-0.346090251069102	0.330168225536448	3
-0.439816463732814	-0.702437584010117	-0.654074338437743	3
0.149344084280828	-0.0828009065437999	0.133263900011621	4
0.204054874998952	0.311199998580683	-1.89945567646713	2
-3.52620832505838	-1.22701220522327	-0.211913172905138	1
-0.297550743239227	-0.110894529350802	-2.27499555455359	2
0.236819230739221	-0.0245355154890784	-1.73431166392544	2
0.167345010199311	-0.111885539026428	0.310706115592703	3
-0.109138595976684	-0.882822042934255	0.162452625348107	3
0.359167322666745	-0.657822679557891	-0.542888328405223	3
0.176271709919746	0.779278952986869	-0.0791575346259488	4
-0.596572382668067	-1.10929479056664	1.25603584054358	3
-1.72007836062574	-1.59848565954896	1.03974766101021	3
0.0235495992909291	0.420314363679711	0.294251436572261	4
0.418502880247047	0.904201786470486	-1.04601209748249	2
-0.774642971375788	-0.580802958816358	1.09681075789174	3
-0.501642527181051	-0.658955023030653	0.651593740813543	3
0.517840562632418	0.223529826945908	-0.0619148614876752	4
0.259788249506453	0.548601845811702	0.110087996805098	4
-2.92217686860626	-0.409792536828529	-0.104214886415229	1
-0.349667997666904	-1.15001139882208	0.893467812734291	3
-0.608080692382137	-0.140420798494666	0.274956500661037	3
0.0863908029605048	-0.979376132786488	0.141346891119229	3
-0.753895800036528	-0.527482407732874	1.09748489869043	3
0.078481340635645	-1.05985869006506	0.0714502400841956	3
-0.660365724716223	-1.35180574908105	-1.29537148536968	2
-0.901697408464709	-0.573160994123205	0.648837135584312	3
0.0337166982658446	-0.724264755259463	0.774211991651771	3
0.0408609649846658	-0.609162260685753	-2.23319956091526	2
-0.378959397510061	-0.719764294905056	1.17401359158677	3
0.0481551373449973	-0.293652103924202	-1.71297745245392	2
0.884407020708438	-1.38014549872207	-0.213929266461858	3
-1.52459235240874	-1.26717023280643	1.13607228811426	3
0.167076995102362	-0.760369194960975	0.729028283168877	3
-0.682411789617015	-0.689449119822797	0.844047591669208	3
-0.157794597166079	-1.7034823749043	0.846781699625401	3
-0.193822272193143	-1.77568222640644	0.797621384852974	3
-0.686797773282625	-1.78231084094106	0.606445618425355	3
-1.0127911565137	-0.946201156031148	0.681684465506387	3
-0.0173358176520445	0.902338589666375	0.100351445474163	4
-0.312756427256923	-0.646044845509914	0.661599672139188	3
-0.0791569271579084	-0.306288018590991	0.723253160199048	3
-1.16649990913788	-0.618099002016888	0.935130842134653	3
-0.402668080853622	-1.29012959120274	-1.90016933585402	2
0.213910601687087	-1.22463752835537	-0.206296232583244	3
0.619759986939914	1.06182849231698	-0.177789770004483	4
1.02959584463338	-1.64036793542649	0.0813328869853784	3
0.322273478214362	0.279277257294332	0.582836256678707	4
0.273742124321922	-0.148490315128204	-1.83538453857752	2
-0.174689027371102	-0.626699020187169	-2.54274859297553	2
-1.21664729804791	-0.714806058532631	1.00303883088506	3
0.257607512400372	-2.25077647674637	-0.12854953280952	3
0.342418385019346	-1.6400932739433	0.0340490246348377	3
0.098885570193322	0.0726538956870455	0.182111817476923	4
0.462750222653806	-0.393214502931679	-0.395907038838921	3
0.714829830754127	0.200939502269131	-0.208719754130764	4
0.198773473869056	-0.492835600083561	-0.26400780008164	3
0.262902532995606	-0.798925415729533	-0.312395454011516	3
0.246311324191449	0.172567064617202	-2.42488982867923	2
0.0499390231400353	0.110155650542091	-1.96138522531445	2
0.0666795015886933	-0.983562769977535	1.02308393425442	3
-0.499100740537693	-1.02174819605461	1.18163066754069	3
-1.11862013194913	-1.35366656925513	1.10865378647141	3
-0.0480647850374685	-1.18664164730553	0.0663583406896718	3
0.264752652168718	0.203551414898165	-1.67909740215677	2
0.554894646536656	-0.155122428582807	0.707732912595966	3
0.218320529764141	-0.647387908864991	-0.210345821455931	3
-3.39148468393484	-0.346857585283577	0.569858642306078	1
-0.0892485771512198	-0.796813910276185	0.541180743525454	3
0.532615678902542	-0.135168991351799	0.287283510963239	4
-0.0894283233239786	-1.26645210600021	0.577768286624505	3
0.293746858443725	-0.952137881984977	0.275823960563945	3
-1.3536752929209	-0.478767804551681	1.33749264600955	3
0.0505924285494046	-0.153596023281832	-2.35208374997148	2
-0.126398348810544	-0.402133126434118	0.247479966961391	3
-3.04505366522012	-0.288600401513327	0.538580164131768	1
-0.0818083847454352	-0.534676687925116	0.684882434374655	3
-0.0612139001822689	-0.855631122053651	0.238952742459466	3
0.295272690761171	-0.31094733777986	-0.260521784631309	3
-0.0295427862226427	-0.43394762898106	0.96756290703139	3
-0.315350226941077	-1.23846052177045	0.851494464721494	3
-3.56444270514169	-1.01456220408085	0.491342726627162	1
-0.0827980033936879	-0.228578132745971	0.556236910781056	3
-2.20421736251075	-0.420340829116117	0.505312127307238	1
0.125435474019511	-0.170175636890901	-1.88410647439415	2
-0.493039387426808	-1.45882266782492	0.0935827938713007	3
0.213961731550993	0.0366138224067468	-2.03241239421195	2
-0.301395671103196	-0.441844550135685	-1.85315820227027	2
-2.72111569013226	-0.353136248984811	0.0813582953484183	1
0.369583890663937	0.27748086519762	-2.19700253306707	2
0.0187981745588438	0.245872250527421	0.406022158003372	4
-3.28031912561927	-0.0418735989507116	0.302285143367976	1
0.0661831455378287	0.181623840849074	0.313440705641723	4
-0.00277664636666999	-1.15209336884267	0.128748691606913	3
-0.0315683861167664	-0.370968004259891	-1.66543365643371	2
-0.340885950990809	-0.646341257935144	0.286683225255139	3
-0.437135464595034	-0.436304177769663	0.196681022745437	3
-0.809114518791687	-1.30255283746733	-0.224120018230956	3
0.0964885821763516	-0.0127532285882805	0.323844849328624	4
-0.432985742924698	-1.13025917285026	0.597623494265959	3
-1.43890750814308	-1.44534482128937	1.6089760980456	3
-0.37970780204297	-0.714710739254034	0.971499045544419	3
0.106321452872716	-0.0570472096314479	0.564459419561486	3
0.0211677623466951	0.99867092919884	0.327295500040894	4
-1.05682564428522	-1.44410036446138	1.2061112708157	3
-0.0609434057439578	-0.908249694187582	0.604798821428425	3
0.126387471064153	0.196054858410247	0.422579242545863	4
0.36208934315821	-0.844427548834551	0.605008343840313	3
-0.115979078226378	-0.359449829575249	-1.27028417724462	2
-1.19529615446551	-1.24961910732428	1.25116050298004	3
-0.396516293139849	-0.876693801297024	-1.2333116885909	2
-0.279679502985954	-0.840685008045266	0.747581509739275	3
-0.28827034489904	-0.266711324479125	-1.97370072817203	2
-0.0597630289342414	-0.267254046893486	0.457001621671402	3
-0.105307746217348	-0.453809558304216	0.0232117710482754	3
0.413719283781411	0.406078721125174	-0.11466114655277	4
0.162338147326644	-0.183288987173709	-1.92216161961028	2
0.190124739112251	-0.593554788981752	0.182578646311683	3
-0.0555766880256142	-0.14718693677577	-2.07624003848827	2
-0.497572157501357	-0.817363856059096	-0.471211669477568	3
-0.263666059995394	-0.102430306726747	0.377072986083064	3
-0.0547170394339166	-0.961129855960246	0.895936613060343	3
0.403852258785884	-1.34827040612874	-0.0569390958000894	3
0.000758945993779213	-0.000206766962862542	0.00857065004297555	4
0.119522429917498	-0.137376958846231	-1.58462851880121	2
-3.0387762447898	-0.354382995239177	0.492448386916649	1
0.0653275915306191	-0.0287132138148972	-2.58319061843962	2
-0.330443807573773	-1.17868789726249	0.768062975946896	3
0.144042792412332	-0.370275094059863	0.768066628185502	3
-0.0969826005666411	-0.878527757773941	-1.85462083274005	2
-0.431735003059161	-1.45160517575534	0.958229024448757	3
-2.65081248187889	-0.113352390619914	0.329628521067744	1
-0.796688844300806	-0.536180302008217	0.974365979596125	3
-0.217225712651296	-0.49260296859866	0.758035850976086	3
-0.31780770553989	-1.17403212587616	0.215305281453575	3
0.058946576986111	-0.877290769910157	0.58026849306559	3
-0.0937547494465304	-0.394537613540505	0.534723844197907	3
-3.15376458739597	-0.00749405141102515	0.264249748364753	1
-0.0420969319758838	-0.122632079314929	-1.02646784134436	2
-0.424561678678764	-1.42425191602838	1.56113240307512	3
-3.23651606070034	-0.220684568559154	0.66524454863174	1
0.0450710647819218	-0.111306874579154	-2.15276376943812	2
-0.0431446732791365	-0.226895516487739	-2.05839669032729	2
-0.717710652849356	-0.733842924787149	0.700764176033419	3
0.315391666497895	-1.08285384164099	0.824422826931792	3
0.746666985316521	0.228613444450071	0.579314417103693	4
0.0417599911379164	-1.16686404234129	0.904196723589776	3
-0.326734541901978	-0.473274778004689	0.938526214093363	3
-2.81538092860918	-0.119425426233776	0.470228506125017	1
-0.0619228082281536	-0.439150414757952	0.627006439621758	3
0.351447113231428	-1.02162503257016	0.0564704587853821	3
-3.4316969338577	-0.570697375136325	0.526490418133588	1
0.0269283296266905	-0.71088904785836	0.604148531267332	3
-2.1507588023966	-0.533742998911632	0.634529643574268	1
-0.509384527901319	-0.281073733294383	0.493235013330426	3
0.0551452107964588	-0.319766440988423	0.0847539807026129	3
0.172988830674828	0.178108061037304	-1.49026388264779	2
-1.08577444656525	-0.389243883966602	1.06056278411921	3
-0.290035219952385	-1.28594464455735	1.17202082646201	3
-0.369484579397569	-1.28670558514664	-0.42911948110995	3
-0.167053135927951	-0.558507650702419	1.50878568248975	3
0.127704663233614	-0.367469767723847	-1.57003313407987	2
-1.35302315386638	-0.261916238966775	0.585800966737743	3
-0.0226583892514057	-0.0618684583329393	0.706813224138303	3
-0.932589539156086	-1.06986383407702	0.882097135990992	3
0.101293606557043	0.126189275994511	0.504684147841495	4
-0.0101263560928921	-0.296015310846146	0.551395091045764	3
-0.154326715108108	0.123748706079441	0.215764236973052	4
-0.601227696046176	-0.634361510475812	0.650744326811514	3
-3.37296903319395	-0.137560972964043	0.578902209881096	1
-0.854482033321603	-1.26889284153055	1.1734442561548	3
-0.311482864541433	0.0406179146404467	0.658259292075119	3
-0.286428480285305	-0.213615351483526	0.603531477801037	3
-0.0186004795950417	-0.294988908449479	-2.22441910246084	2
-0.302313187503788	-1.15172687361627	0.532869318537448	3
-2.89270001369842	-0.270340197355779	0.512556276304197	1
0.317199196877757	-1.52517829277381	0.453840970403402	3
-0.244155358327558	-1.21260538864261	1.01618047922113	3
-0.14179444232808	-0.896950096484751	0.522913784693199	3
-0.247496130076808	-0.550989798612387	0.658472793068656	3
-0.69026203993834	0.110293913587997	-2.23852239223013	2
-0.290467898548826	-0.569688191027089	0.220890839697046	3
-2.89718205542741	-0.307771270709885	0.484799082507473	1
-0.138387763172464	-1.33938176691708	0.508090768983407	3
-0.217649459123164	-0.940367471149372	0.310229794330196	3
-0.595231745853559	-0.544526127543101	0.449668197010503	3
-0.0910879802329669	-0.114829974364543	0.251726541444098	3
-1.55521837059577	-1.01658512584586	0.805163552766504	3
-0.160080317506806	-1.31561430943224	0.813954853350806	3
-0.681662960695496	-2.36536789452327	0.889849829097833	3
-0.973906924511118	-1.86706443577312	1.2596560097563	3
-0.31934867864112	-1.10236283310614	0.441533609220576	3
-0.0497257531435516	-1.55755805189125	0.902280923261216	3
-0.602311463102349	-1.02351904258639	1.12535312551508	3
-0.707656657221578	-0.943971050771319	1.03061473259527	3
1.35438612406106	0.125719835008324	0.223009433573804	4
-1.62899602707435	-1.04189968604997	1.65203773812488	3
0.519533178103289	0.260761882021226	0.295321512797306	4
0.529237343315427	-0.736940504915265	-0.335162070121225	3
0.0449030664226766	-0.238654561810729	-2.43027529061789	2
-2.81766509934907	-0.602746690126869	0.091786274047469	1
-0.259447078480414	-0.388124746297262	-0.126564795497859	3
-0.0645695425691149	-0.218249035882537	-2.12868765301763	2
1.43676396317655	0.0979235293688248	0.505655690116522	4
-0.130619986459486	0.700889227789206	-2.17695760516482	2
0.390133590606138	0.950646703499774	-1.86726780336203	2
-0.059993014462199	-0.535021245586439	0.466334224242454	3
0.277993619392176	0.561992559371233	-1.76845016433591	2
0.0889446407744239	-0.514626752924099	0.509266356463411	3
-2.76539084703358	-0.599295230265826	0.686647542213449	1
0.0638609664183664	0.503115384974881	-0.00520590152177181	4
-0.0705261469194861	0.36550040866887	0.318409039212767	4
-0.810433683586068	-0.133936068239438	0.230143430061254	3
-3.12587437511149	-0.0671645254154428	0.314972102447624	1
0.0604636373531532	0.0541735222922602	-1.89620607316301	2
0.043103189617635	0.422892720471839	-1.82893733163566	2
-0.505456626331381	-0.406373419054928	0.498529555208521	3
0.725216454189685	-0.358728976286006	0.506905999498752	3
0.000856975429886593	0.0493901370712316	-1.44449166184791	2
-2.64027466295834	0.238587491820878	0.447607224078711	1
0.00431535550713904	-0.434195740510066	0.743758156132732	3
-0.0281442277122589	-0.610898384068401	1.00435708969069	3
-3.34066152878443	-0.330402285662094	0.098374335996027	1
-0.306470156066595	-0.72706252724206	0.633270205607928	3
-0.126868643954054	-0.0881361525343144	0.594392027656357	3
-0.285915622299815	-0.373684099400027	0.757227709414008	3
0.786802244415723	-0.70567346450289	-0.109499317994795	3
0.677209342426562	-1.15264136577144	-0.261055366284187	3
0.837382347872636	-0.574553644002228	-0.361723372510482	3
0.472534378799478	0.545968131212997	-0.160563598259594	4
0.580707199455669	0.507005971669019	-0.290180620849223	4
0.665117029188477	0.294214603315116	0.329978365792568	4
0.312098384559847	-0.214005341567628	-0.343084950140037	4
-0.049226274516523	0.251051667209426	0.738202706776941	4
0.586344837719535	0.272913564225031	-0.284862005824271	4
0.688912407011663	0.324012355719957	-0.244426232549896	4
0.478930324818033	0.0173320847609011	-0.578151035165018	4
0.128840037220922	-0.813741741489604	0.554945359117292	3
-0.315691951895339	-1.0045156954417	0.432904095275842	3
-2.60417527978469	-0.332920274097065	0.528826942421768	1
0.469373406483058	-0.289841006858869	0.0247495081500186	3
0.0910699682826546	-0.0758418347644982	-1.88754850302573	2
-0.615559592347916	-0.845558528150931	-0.107344125941346	3
0.0133611968426453	-0.613377642997301	-2.2608190353068	2
0.119547418799957	0.476930675186325	0.154369464318735	4
-0.158779709825338	0.128319754239002	0.310403826330315	4
-1.13531149470642	-1.03511638726058	1.16610978081018	3
0.241196283164806	-0.304902026380154	0.135622278064609	3
0.0801470938107628	-0.399813791059458	-2.94851092991513	2
-0.353641962280267	-0.13727409168332	0.546291786583078	3
0.0326680353853447	-0.200664067046112	-1.19755967115753	2
1.31747156186184	-0.123421579871327	0.573479629624632	4
0.0110368371387767	0.223292843743491	0.54183528130664	4
-0.0225631909431809	0.407807258226038	0.451654977765963	4
-2.44615043740792	-0.189844613470573	0.192200323987129	1
0.0246403354781935	-0.228951124399228	-1.2327887279401	2
-3.21712787544008	-0.845071604826217	0.495751313873531	1
1.0236594355848	-0.477996294112216	0.689492149862438	3
-3.44519139500449	-0.214327309811278	0.43463635935018	1
-0.484266336849066	-0.860187660293492	0.714247944046651	3
-3.41074499350617	0.0357300650893263	0.606184573368096	1
-0.859356038033312	-0.89471130951366	1.15199498656082	3
-0.07758228479614	-1.10676015489296	0.692834550588368	3
0.170430249360342	0.778741209183618	0.00623040153374086	4
-3.06342720666955	-0.777922742065394	0.421903638127549	1
-0.18821680510401	-0.0534412935847176	-2.38644754235304	2
-0.833442256680719	-0.503843918654212	0.285801635822727	3
-2.93301675826161	-0.135351849962022	0.382159278617009	1
-0.35651213759056	-1.28895069725215	0.736133750812255	3
-3.03373187934299	-0.559690945420892	0.559816162228798	1
0.238998054025219	0.26561902340929	-1.55980149723347	2
0.196732138920425	-0.324932152226117	-1.65156612077303	2
0.132782186896388	-1.5210549555876	0.735763949185879	3
-0.25372763347031	0.182069965670223	-2.14673254714664	2
0.109915202944899	0.702309087689939	0.469169636860333	4
-0.339852932890628	-3.31970656535428	0.51452354618908	3
-0.0682501742705875	-0.115889386057717	0.319565903145909	3
0.0773078396245297	-0.831477982048033	0.172828645700181	3
-0.99519528971535	-1.56180515700472	0.919029535923196	3
-0.43627110446991	-1.10936095305602	0.522405075400194	3
0.132945985493447	0.250708248910616	0.417170244542583	4
0.388455201572147	1.27343406601415	0.182988636573382	4
0.0429705587718224	-0.437978541478129	0.423498137355102	3
0.109093143288167	-0.0178291060435675	0.00552052070746906	4
-3.42533531871973	-0.933403881515232	0.611308778966394	1
-0.0389363125609734	-1.45180532676571	0.644245037795604	3
0.198073906222231	-0.257081262107853	-1.41173015254231	2
-0.975342321779116	-0.44986716033452	0.76563714758925	3
-0.428352825867523	-0.680356042915849	-0.243403378637868	3
1.46734265817398	-1.41965701798642	0.399603354721327	3
-0.239209856546765	-0.712905046103917	-2.37787324579963	2
-2.97506220849424	-0.483250111425922	0.509805948757669	1
-0.330885641164785	-0.244773299443986	0.732244180428391	3
-0.123513915018494	-0.588014917196314	-0.168795813451694	3
-0.23207180486903	-1.30447562622075	0.682613303297896	3
-0.0223646224559378	-0.703512640950798	1.39430860656882	3
0.858215460578434	0.76217348952747	0.593929826657704	4
-0.439966153897932	-0.463738908116345	-0.718248530541511	3
0.181890433378613	0.12508827944256	0.359742876117872	4
-1.77145499339418	-0.551164057854535	0.258364770490985	1
0.128514423273306	-0.432339049537008	0.938165319964599	3
-0.399665193623452	-0.42137529178792	0.239904713441425	3
-1.32225162347772	-1.1056250182433	1.2761036201683	3
-0.435558729435844	-2.81135210916611	0.566273425389268	3
-0.458812960977387	-1.59142078005698	0.714805976613934	3
0.14318847960246	0.407172530395439	-2.10314581802758	2
0.145536569103708	0.0736507758554165	0.494849107127584	4
0.201256161945948	-1.07020866271458	0.564543113565313	3
0.0595225858828233	-0.775783315221073	0.037506725964754	3
0.265780886028431	-0.789795219484753	0.144081712539648	3
-0.0365082898571667	0.042994613638018	-2.58627639163295	2
0.305051995414481	-0.494266515404736	-0.249810636664934	3
-0.837348142844085	-0.429799220345052	1.24628740859379	3
-0.00370883971930164	-1.06884001736215	0.165448945555723	3
-0.106609147736877	-0.813456001316002	-2.71581999322305	2
-2.8938837329916	-0.0563739588932602	0.424843953660975	1
0.153253889569534	-1.01641005652552	0.496914762484519	3
-0.0602689958705134	-0.0721358490303525	0.548466401490827	3
-0.099692157544315	-0.26110514044897	-0.0396934156284038	3
0.177127608568057	0.980311758644407	0.380875822455972	4
-2.19371329620791	-0.300056586473094	0.0764267082623679	1
0.180617051843274	-0.211952472772968	0.178707370408695	3
0.348682874406977	-1.22562222307546	0.117097726700764	3
-0.472092942256597	-1.19817841940902	0.526860928535785	3
0.0208296004023822	-0.417245149336867	-0.00169779627256373	3
-0.278053599435668	-0.853639213271111	-1.23310535322527	2
0.0121009564912702	-0.0230936655478417	-1.69242628632444	2
-0.482654976060333	-1.79482572576003	0.40242631643542	3
-0.304969763261031	0.11126468833611	0.623990124913142	3
0.12076279504364	1.18936105075232	0.451431596215654	4
-2.91013841945817	0.0921269267345423	0.394169584178528	1
0.114225180502837	-0.370471524277797	-1.64990618570895	2
0.0665865862826984	-0.36581889571993	0.36792688772114	3
-0.484522349451336	-0.573121367449654	0.058682249869946	3
0.03869481664446	-0.081490248473375	-1.5861203646964	2
0.393499320021947	0.321215073165191	0.53963239196026	4
0.498417389569309	-0.230950963871976	0.342875258372737	3
0.402722592283758	-1.09634704058572	-0.499617820856384	3
0.179029107359233	0.666179975184543	-0.802537412764723	4
0.828332018414434	-0.439148243418474	-0.449224502526493	4
0.215345194172389	-0.781415601004388	0.498840115820818	3
0.114814643227608	-1.16696541601815	-0.335347142636746	3
0.347749136825952	0.59666380098706	0.532048851804127	4
-0.146983210169879	-0.858968662930114	0.317489468357753	3
1.02884256998217	-0.176087294694076	-0.475964481306349	4
0.35076951654748	-0.689749468901799	0.364955298034476	3
0.199306811257605	0.12312396567074	0.231543256652804	4
-0.351614956581892	-0.77306617998241	0.508113243288764	3
0.452190691586038	-1.19716170645667	-0.34510421223558	3
0.261038276662697	-0.56656746685655	0.0753036085071664	3
-0.0502200389975061	-1.11901238891496	-1.83698128920263	2
0.246351782865559	0.642418395196102	-3.40437498243905	2
0.489935102046273	-0.834224508497929	0.295341162237685	3
-0.496827185251827	-0.303774739579388	0.921719828787785	3
0.180886639568171	-0.778820877149833	-0.466751779751726	3
-0.262917643406226	-0.457855870010826	-1.997268384015	2
-0.950397325389475	-0.954926141459231	1.24021585013035	3
0.159826340536292	-0.105900328301295	-2.0087313366142	2
-1.18609480031822	-0.445353350410516	1.27265086135741	3
0.0447350789230078	-0.105202729764315	-1.1570873135264	2
-0.505721653366542	-1.22669696851846	1.0507369037442	3
0.100184725380566	-0.762187556984693	0.263400628158381	3
-0.172428923981957	-0.545289191981109	-0.0560923881939715	3
-0.139560085029645	-1.23217407329554	0.689286924337344	3
-0.00311357120737208	-1.13983671651392	0.570906836921215	3
-2.44164742535725	-0.295806540002057	0.611429119279438	1
-3.04940860592925	-0.369040625173594	0.422125137715405	1
-0.506175659898376	-1.82028327701965	1.19012765704377	3
-0.140174148470543	-0.950067912864988	0.459321779949882	3
-0.0406506157503581	-0.0459934616312166	-2.18668595872818	2
-1.77474389144851	-0.904245965736176	1.07904494849749	1
-4.38105140829163	-1.07809153791407	0.446076780709107	1
-0.145115756198234	-0.796994761560378	-1.99361356473319	2
-3.46566439819036	-0.960965011685931	-0.609914766880699	1
-0.411574679538176	-0.0848566469778929	0.583552117381617	3
-0.0586785849506823	0.243374415283579	0.448410565685506	4
-0.626987899230047	-0.940157645938585	-1.4501434778584	2
-0.088416192439568	0.315048733730574	-2.0446569122516	2
-3.39658608901383	-0.265125402113754	0.591256096819935	1
-0.379942938951346	-1.02890778469215	1.11232775526685	3
-0.446665639259109	-2.14881192874995	0.422202830145378	3
0.396626046913104	-0.83512199689456	-0.269876504231256	3
0.100007465424503	-0.674698640245586	-0.113602244612824	3
-0.132862387413905	-1.41795327112961	0.742075521851914	3
0.0412205996846005	-0.0557227993454533	0.215912048640407	3
0.13441674309036	0.88747986137013	-1.84889530585933	2
-0.726399831633747	-0.929884066429213	1.33726462866652	3
0.384913833811608	0.745730072724922	-1.89124973428318	2
0.0681483387121583	0.191171055287987	-1.65773818749526	2
0.0740067039256966	0.607660569695584	-1.74522722079641	2
-2.76158863769353	-0.398386194417607	0.660255825873889	1
-0.977468107829094	-0.81955137970639	1.28254493033112	3
-0.215144887506968	-0.311088033927856	0.48023010367786	3
0.515285582576487	-0.346707885426835	-0.166400102459735	3
-0.000562384260195056	0.236489789139527	0.556133954734825	4
0.1970215644635	0.157081324866388	-2.01860724482953	2
0.834072058506815	-0.179516020672392	0.426742881725606	4
-0.584518558398921	-1.47369466519141	0.997331348429872	3
-0.296974489917758	-1.5916565479269	0.586579820455459	3
0.720165115459319	-0.43410451311102	-0.0147549686696391	3
0.222032893727052	0.622026932840987	0.615765438357179	4
-0.139266677776631	-0.286947890392237	-2.1980624612403	2
-2.90345991562204	-0.0354969893749097	0.430523129395799	1
-0.423496567007447	0.0495504698819247	-0.0843392320627639	3
-0.132637826413478	-0.500295552687891	0.694597069839129	3
0.0295831452310951	-0.549320831046733	0.645962950746137	3
-0.471092634097514	-0.737810875703955	-0.14677465636121	3
0.0950663166250772	-0.354158474258562	-2.060392236812	2
0.0658763618891828	-1.53448185138648	1.08504312082714	3
-0.125658478327027	-0.836413576428879	1.63829588984101	3
-0.156759531149776	-0.213722141293318	-1.35377929207663	2
-3.10156409560931	-0.422777790992051	0.546482828352941	1
-0.97469993997872	-0.632768610110892	1.60666940524298	3
-0.234256180641514	-0.658332226085943	0.949588004680613	3
-0.192157192231358	-0.765249116557216	0.774311497559551	3
-3.37154604368404	-0.103449716003412	0.463134155650907	1
-1.16773524974163	-0.813015386612682	1.14131032953119	3
-0.37480548127235	0.440484323499408	0.578063197696579	4
-2.78064905476579	0.0807106249358607	0.450424464623516	1
0.0606145293626728	0.360087988632059	0.557497233622939	4
-0.975168600351557	-1.07131446832397	0.940451594747616	3
-2.89363152209005	-0.0628369306857164	0.487380033745659	1
0.246182367796233	-1.08551598826316	0.732969539452603	3
-0.0483736715331029	-1.2001952070713	1.02649846368218	3
0.37443157377819	-1.30977387894601	-0.306932599350026	3
0.819822939552141	0.893152786145111	0.213785602862001	4
-0.624388288388169	-0.259319208782737	1.18369905133588	3
-3.51712710857946	-0.811431496406627	0.535691776957393	1
-0.117222599648526	-0.0101708733097612	-1.55363832567123	2
0.149181868750424	-0.794350420072633	0.388898293903395	3
-0.223584107398463	-0.493532860480607	0.727262113088761	3
-0.0390863128000557	0.141365227365475	0.177554707142267	4
-3.03452656955978	-0.213313360244606	0.364287578774162	1
-0.328493970470557	0.0826362309545267	0.486727530516533	3
-0.307654393197612	-0.407756919471433	-0.256186012181288	3
-0.320170867269346	-0.704665196116584	0.269553074234854	3
0.0830420721644667	-0.170289319738025	-2.35896567910826	2
-0.498580578508831	-1.38002322292907	0.695960348301597	3
-3.61327306283318	-0.442234952658	0.560090867680078	1
-0.226529867994279	-1.82810406568626	0.444510735043773	3
-0.155627082001876	-1.0701832451261	1.14359250513261	3
-0.268356347285983	-1.16620124663738	1.0987996701909	3
-0.0299430853210624	-1.06546653126919	0.683817210200057	3
-0.590945694931121	-0.101519296026422	0.333707738854302	3
-0.568579780108621	-0.0864468791077303	0.742110131029001	3
0.278461060655832	0.985249322413049	-2.36065864394672	2
-0.643079366334305	-3.01195500959851	1.34971260374829	3
-0.124283004744095	-0.317536382849838	0.108312588280119	3
-0.778301759693593	-0.947280243666291	1.11363992216793	3
-1.18975073260374	-1.0639284973508	1.05211462260398	3
0.178426491056089	0.417274520212181	-1.88831785712278	2
0.417697989917602	1.107992492625	0.0508792529524492	4
0.0654696850519361	-0.52204077062472	0.133546859059651	3
-2.61542237205143	-0.825770671373161	0.653217722895738	1
0.0108018752123649	-0.491535890488357	0.336371026162602	3
-1.17752380899922	-0.850539225537603	1.10388221981132	3
-1.33223921533154	-0.473044371402854	1.34805412875614	3
0.649851900151535	-0.880313562560172	0.36504022884272	3
0.218228804680925	-0.597762947751519	0.10531094002072	3
-0.342915517434418	-1.15837453327075	1.04840969859299	3
-0.123153057274951	-0.961441009866252	-0.283436918050275	3
-0.396310219876026	-0.733119010467729	0.625298352239353	3
-0.225873573192169	0.0425055557170918	-1.98073985738122	2
0.0203737744031675	-0.478068679270215	0.741729437278653	3
-0.130024953890694	-0.69967091654431	0.57631785684861	3
-2.92767858617866	0.159317485158921	0.550066856289006	1
0.644786012764324	0.482992084092894	-0.0873290067639932	4
0.316530872559516	-0.902900518590929	-0.379235124966233	3
-0.274463479234986	-0.862909086131236	0.142249833633121	3
0.401299332796065	0.23224340547561	-1.57769828874356	2
0.342895989665862	1.47123541930523	-0.428606904522023	4
-0.146512867041983	-0.541976016541596	0.511149728658668	3
0.344552859937054	0.372148238808191	-2.02844387681376	2
0.463201696793237	-0.757436839423655	0.610096039755667	3
-3.28525245456784	-0.162047445057855	0.420678435062735	1
0.182799687885836	0.501297804891984	-2.20770366703842	2
0.186242246067366	-0.773520688990665	0.289024372913019	3
-0.163319929548225	-1.04488136165009	0.488454860909638	3
1.32592991723575	-0.609756081908575	0.420328035379502	3
-2.45942632918287	-0.246013328255094	0.262178713231935	1
-0.666449966584103	-0.683953214262763	1.01212817562556	3
-3.06611377439879	-0.668166857612233	0.423419063999673	1
-2.53482204121839	-0.379683041860495	-0.028485446437657	1
-0.443659521741085	-0.549980225205655	-0.0262129402298987	3
-0.0377070058652497	-0.701280331121415	1.09142081850728	3
-0.454668560801263	-3.11741171175081	0.571409113626626	3
0.0594401165117607	-0.292102013284361	-1.54922555741538	2
0.172593224181946	-1.00808309647561	0.044534881154069	3
-0.272282701858822	-2.3870031704632	0.796696593669965	3
0.172248033226975	-0.198979432828421	-2.23590787917898	2
-0.362800233807458	-1.17572186828057	0.987983454717804	3
0.155193675569562	0.0846993836979794	0.345812060826257	4
-0.122992226520133	-0.0188147964426059	0.295181593116347	3
0.214090841655795	0.141816263572021	-1.58266382497264	2
-0.0360957317710455	0.38621171571918	0.244893299584165	4
-0.364877327963618	-0.563915108157342	0.586379076650514	3
-0.479540082816986	-1.14512676422906	0.864471286936231	3
-0.122471782542534	-0.785277192353594	0.991672101093875	3
-0.287369835709404	0.140195723828559	0.314436606568432	4
-2.36495827215715	-0.210591540868767	0.481043283461943	1
1.41120976501687	0.214576986304156	0.559154528217223	4
-0.143120592128199	-1.00532205198702	0.157412789359468	3
0.257739850171185	0.0508922660109107	-1.79441655946007	2
-3.77818793823131	-0.668070740227968	0.417001288529416	1
-0.525304878959294	-1.12928616868462	-0.132563577730095	3
-2.68239392623147	-0.233848753794789	0.607332428335756	1
0.142936702896105	0.629697650440222	-0.00394062794793733	4
0.121398583643869	-0.354354678936343	0.284136108131935	3
-0.456101970375783	-0.929907247570116	0.945003925981118	3
0.349317599363899	-0.0651970902829057	-2.3186096221347	2
-0.427950628397526	-0.580106307403769	1.82999617066657	3
0.116400919052714	0.159182471736013	-1.92439712770711	2
-0.0413802535083017	0.184845913744471	0.455885196671103	4
1.31910418805392	-0.504840413729148	0.553536685213156	3
0.0273949653392489	-0.112602707273545	0.553561028733484	3
-0.253130838429727	-0.161085755013022	0.609499323590146	3
0.147151967547304	-0.147355283640909	-1.79074358040266	2
0.0686807012837789	0.462293086590735	-2.09829768316737	2
0.401987079675866	0.0877467246782094	0.235393966140369	4
0.114749216436074	0.886563036264885	-0.127130035503189	4
-3.82689337067709	-0.0775294087362128	0.432384519454177	1
0.234175475512455	-0.353095683383102	-0.991570131590273	2
0.0906018880147468	-0.0371256366000026	0.0368380978718356	4
-0.255441135737131	-0.189152227582986	0.140739343127714	3
0.0607536258584297	0.0702825630623256	-2.49149888089123	2
-0.00990335169618023	-0.246223842022267	0.159787227644535	3
-0.452111925046012	0.0130659783897459	0.199560863113682	3
-0.194568935189257	0.0947317916729921	0.444888632848203	3
-0.0807873578401097	-1.56922716780635	0.827322245814407	3
0.25636240101032	0.0528144609860236	-2.49738698582395	2
-0.719740770544755	-0.951901584811448	0.0357702745368782	3
0.233182994351743	-1.32949752740112	0.198034564866904	3
-0.127495693610479	0.287185521897157	0.49079982845395	4
-0.277362437351932	-0.55993360502125	-1.76487339277659	2
0.295437861761069	0.318861528213886	-2.1581517873535	2
0.151917422334494	0.0670866253646842	-1.59812417276003	2
0.180472560389553	-0.280518758409548	0.653403663690974	3
-3.09092243707635	0.177487041598154	0.011875092306727	1
1.106854685083	0.0955264311546988	0.255534927687908	4
0.0375676367495986	0.262261876419544	0.950602913232498	4
-0.446721823660541	-0.262646983612435	0.764431988142058	3
-0.151414535051851	0.743149035039826	0.440792611564782	4
0.00150050492199344	-0.484155145600644	-1.4296093629681	2
-0.168947798129292	0.0327865735584131	0.292371038778752	3
-0.276023751900252	-0.496045013479655	0.983842161754902	3
0.235870528188823	0.478609775354876	0.899392176235513	4
0.226900832168205	0.108933904899114	-1.19089454895954	2
-1.24925862082136	-1.86337734540852	1.32464621142403	3
0.207667150986238	0.065944180650566	-2.09312900452827	2
-0.0424398091819262	-0.267422759477682	-1.67242607077904	2
-3.20065707512067	-0.137451423854835	0.451504747008732	1
-3.11038850674321	-0.150748127627869	0.369934347116958	1
0.37380978920711	0.595965349906806	0.538156732175684	4
0.0528961868699695	-0.367969420710182	0.366288043312927	3
-0.0114961106987146	0.0584446963520237	0.663425427805562	3
-0.561602571776315	-1.38102826602981	0.998395175600737	3
0.119313348686091	0.698714273179036	0.571134879406267	4
-2.87237802158787	-0.631771971138348	-0.0123546423817461	1
0.262623391027449	0.208917197736349	-2.60759002557839	2
0.189445669049005	-0.183383503308781	0.213669883918539	3
-0.0377548790336764	-0.59558451951373	0.380580708191105	3
-0.496043583424007	-0.108107827197829	-0.0223780262161344	3
-0.6136063727314	-0.270641101763915	0.144946221091923	3
-0.0212586926183617	-1.70116483346589	0.685657540767469	3
0.436432585982143	2.12146908959874	0.424709589337408	4
0.237781111563065	-1.02945122987931	-0.105308355393762	3
0.917371231131204	-0.241531216298402	-0.28741437361787	4
0.729596436790036	0.397979822500676	-0.167735009345861	4
0.47388162126499	-0.39208724256885	-0.368168601953118	3
0.378276724198042	0.208792458212476	-0.320098411289523	4
0.78958639466125	-0.149711671572602	0.0483236016604207	4
0.210076810378873	-0.716408528084541	-0.231506541308001	3
-0.127807083558499	-0.982709594701037	-2.61684551134146	2
-2.70730592669633	0.0228177819343769	0.479781133220545	1
0.49909028238602	0.380457646713925	0.35864428219435	4
-1.06929205788191	-0.502478340995715	1.06770955969504	3
-0.944080266512743	-0.353815203827584	1.04553130721978	3
-0.224481841257839	-0.2954384214596	1.03319464893825	3
0.00267063983143565	-1.98539726791708	0.589140310491196	3
0.377639445375369	-0.168461120322187	0.784344583737245	3
0.262678010239967	-0.340142275250111	-2.15070157572126	2
0.0720858533301443	-0.094778796734795	1.07683707529784	3
0.177669871565783	-0.221694891690381	0.393317736727896	3
-0.0412579940049801	-0.888499516618202	-0.724034270984071	3
-3.03874528834512	-0.0725491632358438	0.534711225691702	1
-0.130554126313354	-0.336436919580014	0.46007470203951	3
0.231390543155459	0.276090227962269	0.00469804793381104	4
-0.0606132959322077	-0.146090752826719	-2.02290799644594	2
-0.689700378757858	-1.13741295724645	1.30449913097498	3
-0.039776258397783	0.147918566918436	0.284041839056611	4
-0.113388504892159	0.835526326857358	0.557175729270823	4
-0.0503104385395951	-0.504595890097121	-1.8017037402597	2
-0.446837716079	-1.94482886707946	0.775718771352066	3
0.262721569190904	0.421136229171144	-2.42110315292116	2
-2.82292452860518	-0.16327492119524	0.455457365442966	1
0.011051211023934	0.747145780842982	-0.0870165101451874	4
0.092505087454466	-0.0483135862792087	0.51297091100702	3
-0.774752248948569	-0.379534359858209	0.10673522364454	3
-0.441725181749761	-0.912198627420208	0.379348031660078	3
0.110901647511287	0.173003422844079	0.62438496083733	4
0.0155064958180911	-0.660217414230371	0.8405254542138	3
-0.571127134268666	-0.374228335305285	0.171968330256662	3
-3.60590872092227	-0.297235270609235	0.462683988014476	1
-0.0022392063766358	-0.238742693136965	-2.24174797337135	2
-0.0653462036120798	-0.56315753841473	-2.25657037316014	2
-0.191893715366107	-0.176236786300247	0.737089760769616	3
-1.08564486950883	-0.719873349951662	1.05879047440052	3
-3.46826057027841	-0.196855531730749	0.420998849444265	1
0.197862029806668	-0.146320486220093	-1.9915318121158	2
-0.589101816946329	-1.28515878337696	1.20986706339676	3
-0.210095634599757	-0.857413016274924	-1.92802073382867	2
-0.164498860181845	-1.01153083682868	0.997201208472939	3
-0.314809758441715	-0.679618158834703	-1.84125710290566	2
-1.44975685406413	-0.829137687952211	0.907657570374909	3
0.0440254384999224	-0.322340980546763	-1.98971401667532	2
0.135076883411093	0.226487372942632	-1.83863901508013	2
-0.574839896117328	-0.622683727393311	1.10672681085831	3
-2.39342637018972	-0.349733755539686	0.227561187420345	1
-1.33625477096126	-0.911742362982443	1.25167078197469	3
-2.51744701904532	-0.0972866978090541	0.542541081786747	1
-0.51376492271552	-1.5795893927006	1.20170237455261	3
-0.0324104645969098	-0.733625757141547	-2.2926642659858	2
-0.124459081234441	-0.312393854504885	0.173905534966707	3
-0.131573837396888	-0.375252086765297	0.615447071249641	3
-0.207008092259826	-0.773793936111133	-0.274183893399291	3
-0.63604530148228	-0.96834842721061	1.19300578437979	3
-2.65916384906039	-0.318878224320127	0.523952281705397	1
-2.33539369312421	-0.235432092500002	-0.48961010709194	1
-0.495483721474417	-0.933167376379539	1.18513798839095	3
-0.360011325406126	-0.710514175261009	0.691804351462398	3
0.0434872480915033	-0.0900206602308098	-1.55554932442777	2
0.230578296216691	0.352130621130061	0.0319619673435679	4
0.493917120634433	-0.355409618010761	0.11783400400224	3
0.356978606490194	-0.635054387772217	-0.349589376251444	3
0.321851559804247	-0.0229370341760919	-0.347408624831218	4
0.699151278004989	0.140373196705296	0.0753304522904321	4
0.587055390758657	0.358882962577628	-0.408570866922696	4
0.0691415724078528	-0.346435658947315	0.444834479608851	3
0.14277872615823	-0.47396121468511	-0.62685082417344	3
0.0717443280847884	-0.749927010564797	0.611507772106756	3
0.170974854045987	0.91148541981754	0.0252514196252478	4
0.10982313739294	-0.472322183811238	-1.93753280225764	2
-0.0853644582674969	-0.635851247630203	-2.31296447336227	2
0.282529329848207	0.152978455487492	-2.56258713664643	2
0.258372537065861	-1.15556524196286	1.00584004045718	3
-2.44312985371174	-0.0775920674443529	0.480776590632608	1
-0.232887235407041	-0.975079515591629	0.942122868544896	3
-0.0454024452678663	-1.23186711936509	1.04414834018872	3
-0.642566620728748	-1.04415735373269	1.20824530695064	3
-0.958258048890403	-1.12149329270053	0.0429178674972865	3
-0.230622948836286	-0.433840789425363	-0.93226746614693	2
0.168600657190194	0.467840507110801	-2.1574298585868	2
0.432012243028125	0.283334461954753	0.531985003573745	4
-3.85958416545108	-0.972926295970532	0.61858096442849	1
0.211544721541518	0.0011367490044146	-1.7252988375734	2
0.803468056234915	-0.599792529013597	0.561238440628071	3
-0.215698518586334	-0.205496804415551	0.518097619763032	3
-3.42022093273957	-0.765904122073382	0.243470660945897	1
0.65789840523521	-1.43673109049206	-0.403351438232613	3
0.450451464444075	-0.664129541574106	-0.566405880242571	3
-2.87434031882816	-0.10395068279114	0.424032191099483	1
0.419772262193524	1.2231225598429	-0.374303729197992	4
-3.18110063321894	-0.511571307711847	0.597018654540492	1
0.660609324422523	-0.175848531003163	0.147152781615929	4
-0.17577057029152	0.0199547918479569	0.0952724157830386	4
-3.21998783617904	-1.08229799333579	0.659094759540941	1
-1.67046578857501	-0.350000317416437	1.0021339332032	1
-0.804519269444835	-2.05538821317471	0.192950559045954	3
0.0717209753018916	-0.315945568889142	0.510769730756858	3
-0.116626751783532	-0.170846306331249	1.82775785034843	3
-0.0796553684997866	-0.155147664950068	0.60489722315084	3
-0.444541916813612	-1.46217905400444	0.645389678443524	3
-0.96421954067106	-1.74341219710078	1.10360493741933	3
0.136039457685797	-1.54296603332943	0.685795017800985	3
0.305348206915324	0.260883511162281	-0.0745706535360901	4
-3.10365118755871	-0.366615799048131	0.266901795931727	1
-0.00841418966496151	-0.249447315495325	-2.10586165799616	2
0.124125301715665	1.1054388418265	0.53707209562188	4
-2.61194680784044	-0.420770415034134	0.633077300835241	1
-0.0803478220329835	0.202706862533732	-1.95360696211046	2
0.113310271480016	-0.970849391961645	-0.0522881505231402	3
0.0928091163880311	-1.27916061116208	0.654192631110009	3
-3.42125567084706	-0.928004726197431	0.523219757501998	1
-0.238356889877199	-0.588492180673582	-1.81533812260664	2
-0.341763657374842	-0.778694267749874	0.78216151214113	3
0.430224765394792	1.39587898628035	-0.0435668803302278	4
-1.01836298184996	-1.18208099754417	1.41563775800771	3
-2.95958010485075	-0.14104068642838	0.229692955670266	1
-0.0365121638578667	-1.21590191378656	1.19836453914369	3
0.376100584056941	-0.817920465794403	0.143959332996029	3
-3.07783754347621	-0.211408599452503	0.522775091328547	1
0.651547515531772	-0.816775747098492	-0.29019331040574	3
0.846834577692482	-0.93053161142004	-0.459458103720344	3
0.0589490859475196	0.531128469442473	0.238988146267629	4
0.687629987790874	0.360305893731965	-0.328733088565432	4
-0.509338062860364	-0.580766795261916	0.841513636218823	3
0.271211557756194	0.0192149875328716	-2.71459215529579	2
-0.488521041962653	-1.05601778576663	0.523581032296001	3
-0.0519297248628671	0.109487485813854	0.18804186163531	4
0.394637601367062	-0.506042934628119	-0.479253199590264	3
-1.25244856978645	-1.2895375575561	1.41754702515925	3
0.0936539812248425	-2.19027962179128	0.793776471439663	3
0.0613648758265708	-0.46105147078509	-2.02291936923976	2
-0.256057155287649	-0.702143545355264	0.917854938450727	3
-0.0713440497507591	-0.148245643954043	-1.48215515153684	2
-0.180525095431736	-0.994402457899912	0.520760370039141	3
0.678448148535699	0.915294139722248	-3.03345491574213	2
0.0430962929914564	0.0396697261157134	-2.55487139121716	2
-0.052116429948073	-0.308331757342882	0.58861370277422	3
0.0423238465539267	0.468246731149009	0.251939328066551	4
0.413570411870761	-0.864335739109548	0.0510034122008362	3
0.230238847807195	-0.606000776881047	0.143536542797097	3
0.460705795374211	-0.319608943596084	0.125197537055207	3
0.84548147462632	1.7511969325995	0.0879792717407065	4
0.0205691939900162	0.265123692162646	0.464118873431711	4
-0.250541778940508	-0.168294189587838	-1.48028070968466	2
-0.2765273551069	-0.196595397071397	-0.837772651232023	2
-0.395248430230218	-0.711010455065537	0.617566405964621	3
-3.18207173819918	-0.407729539592493	0.757222758345251	1
0.0792276352115382	-0.532913143000066	-1.85181555892443	2
0.256398018819919	-1.10743027827587	0.113776291328233	3
-1.02377135650097	-1.27110334524507	0.716680022876615	3
-0.277178186267126	-1.00327283318205	-0.278122386871755	3
0.599184571801544	0.133610976692413	0.479862364608489	4
-1.64168852632385	-0.33087050763709	1.01384919720175	1
-2.39263340298553	-0.194893630809362	0.470088362932185	1
-0.0396757184772011	0.894302430699108	0.410596127065824	4
-0.0529831410815996	-0.00249431653508675	-1.23012503077211	2
-0.0444509665526012	-0.844909243294528	-0.034353892808557	3
-0.11810041131973	-0.40495974157597	-2.28901903863623	2
0.121821593390115	0.28942422625249	0.406703780748396	4
0.329845692876134	-0.655709524762807	0.114177881711339	3
1.16385822155175	-0.201269760075286	-0.0826054245279126	4
0.578135518187856	0.884515720430918	0.067054711107772	4
0.214610199728346	0.00408918813296155	-1.34825949685664	2
0.152984938829158	-0.0334217868882362	0.519738217156436	3
0.147802410819513	0.823047375421374	-1.61461266668459	2
-3.36474003571765	0.012912197266982	0.366868060616145	1
-0.36521514094937	-2.51853418812176	0.424888411494414	3
-0.263149548883012	-0.110394336783246	0.326311137438948	3
-0.42953356962084	-0.85591531187882	-1.41969079988802	2
0.760392485126233	-1.05697257189131	0.368834304820268	3
0.192021458322318	-0.080284017522826	-2.14141359767293	2
0.538107175580035	0.391083180956034	-0.0415763717016334	4
-3.33866588436019	-0.363759285105151	0.555816076215873	1
-1.02331984065349	-0.227481620891454	1.29322697423816	3
-0.0477372056988142	-0.143356031265028	-1.90123422562542	2
0.369685544817576	-0.880834463135195	-0.0142016340408366	3
-3.23881326164165	-1.19433443657094	0.584061330878591	1
0.109444413227125	-0.530849591081829	-1.35194003216279	2
-3.15435446272489	-0.676985494984382	0.56731170350661	1
-4.15056721756842	-0.502067573801479	0.0523668185222515	1
0.68634776320126	0.35335997090271	0.0164334712237422	4
0.0965231102672658	-0.255143588800784	-1.52379911685582	2
-0.49528688090257	-1.1999169056404	0.647702111587349	3
-0.5072042361931	-1.73973689309708	0.537372280148944	3
-0.555593118389186	-0.857699241266937	-1.2383690658446	2
-0.261863437985766	-0.230702500423284	0.888018434095161	3
-0.325956834294383	-0.113558361670318	0.723830806309039	3
-0.787057139185464	-2.00915776080914	0.573369647863671	3
-0.885653273918252	-1.49373718637289	1.25309313840871	3
-0.516579910719746	0.151023666505279	0.668017348335497	3
-0.672070542914122	-1.09353603119856	0.49267368043338	3
0.0776752084511252	-0.42533400802868	0.588713445799709	3
-0.247830252706252	-0.868398298364766	0.532989295811624	3
-0.299833236517532	-1.89420097669036	-0.232692653417467	3
0.324409036327965	-0.509757304869452	-0.35012782181856	3
-0.0452363277092081	-0.41726257507951	-1.78863808355539	2
-3.85089405852667	-0.666152808828231	0.588980461851681	1
0.333324916214345	-0.923626096959259	-0.154381535006161	3
-2.37467623610366	0.309797795462072	-2.4844903284448	2
-0.127578444755187	-0.16340245480573	0.591854400084182	3
-0.0616800893939112	-0.43414507222183	0.750228540994283	3
-0.346068390326939	-0.414075755289338	-0.0865043124187288	3
-0.0581978558374385	-0.110702090628699	-1.86409289876429	2
-0.245579595391841	-0.842223864012207	0.78679912243313	3
-0.104681255810585	-0.323506501983951	0.725348003493421	3
-0.196650884908598	-0.328572253030424	0.544612718056489	3
0.434858692462508	0.395800831892731	0.181408792718494	4
-2.96577748751845	-0.211244082911103	0.150126241366797	1
0.349554352782016	0.85467811140739	-0.182468840620575	4
-3.50722282875831	0.217697444311112	0.250473667166612	1
0.175460871388021	-0.886869947467078	0.946537151388492	3
0.0886544049516319	-1.54030876604626	1.03690754970428	3
-3.22729381276984	-0.297741553356301	0.304960797969569	1
-1.08704215806837	-1.00751823862079	1.07265413908475	3
0.364960196629639	-0.838247227480627	0.239002276779247	3
-3.36786557794598	-1.13254772907486	0.485046442411097	1
0.332978134827764	1.090021397629	0.17842499516035	4
0.804924944865965	-0.0327076337462543	-0.0254815934584879	4
0.41592198948639	-0.220945163647937	0.127828853876757	3
-0.0972540605543545	-0.536740304475279	-2.05425301730308	2
0.666847069158327	-1.42284917005984	-0.169626382651455	3
-0.0413582144128111	-0.0265599854451311	-1.54742362126311	2
-0.662832777895967	0.042309802727731	0.317545196618725	3
-0.0550838267426712	-0.278758033459101	-2.47229889564704	2
0.0564096912915508	-1.21802101576254	0.107016915029354	3
-2.71192985367202	-0.157611702638607	0.553713900764176	1
0.562048002243037	0.404910641414818	-0.429864964311537	4
0.078465617391647	-0.260155896363407	0.15496578304952	3
-0.287007516380911	-0.792623300562463	-2.65710641861907	2
0.160267909595957	-0.0667171940189389	-2.15523974238144	2
-0.684829212557963	-1.10230710385986	0.948409742192809	3
-0.703006929588611	0.0577788303557873	-2.29983269368815	2
0.365444242912293	0.199184517059107	0.0259266764609214	4
-0.108910354455845	0.348458127047116	0.454601184438105	4
-0.117139952360788	-0.76502982825452	-1.20921119235468	2
0.966666587308601	-0.674672665954415	0.09673581060198	3
-0.0391992343326766	-0.209600673391	0.425489950171933	3
0.247327425546051	-0.806853995012132	-0.272923024074473	3
-1.44757550212516	-0.0569920841857908	0.795124341486385	3
-3.1274575653481	-1.09236888727022	0.736213768311191	1
-3.75995633372603	-0.455225652773679	0.393574196084782	1
-0.987845355278174	-1.81108996389257	0.942704645163624	3
0.171951055773943	-0.508992278355558	0.514042668969127	3
0.369249196613433	0.94470194084479	0.346911288661285	4
-3.15262885856306	-0.400037465830312	0.408095618076202	1
-2.88550163483646	-0.182853462767009	0.60383277723374	1
-1.1129153018894	-1.74130179574258	1.32626619890396	3
-0.258577200859894	-0.450558374403123	0.854506208628321	3
-0.308143497094942	-0.589821391817622	-1.7300081883568	2
0.279476925607082	-0.427043306984118	-0.08095507790907	3
0.874111593561414	0.0287896524927715	0.00663225825649192	4
0.703303495834975	-0.682521248716722	0.455795121979532	3
0.0333588373031253	-0.264693507132722	-0.552382245026854	3
-0.465571901495356	-0.23735378676118	0.20924364110895	3
-0.156751696881644	-0.422176294290953	-2.03273512591712	2
-0.251603236937906	-1.42088757514495	0.853311546483063	3
-0.646496862104217	-1.29248854211393	0.640155623087934	3
0.0794263894412386	-0.548364763068597	-1.88477015382588	2
-1.14349199904485	-0.8907990492947	1.40591367660642	3
0.215998832339927	-0.213895341685184	0.910894845389382	3
0.703720964978703	-0.0880013658386316	0.355812460300713	4
-0.297150776014466	-0.488902168354925	-1.24113041802347	2
-0.0511198918544913	-0.916367322346277	0.493915964772776	3
-0.0694420198063958	-0.464351418129179	0.720881254547865	3
0.115507487915599	0.38902320541078	0.014377320922279	4
-1.70253731927385	-1.17711343041523	1.27474642393808	1
-0.633073140302995	-1.273477251847	0.873587067632345	3
-0.339917397706724	-0.957659442283253	0.455202397421565	3
-0.43660102677419	-1.05597662624942	1.41532116491377	3
0.186348841144451	-0.120094273496204	-1.73224595805469	2
0.142184669746798	-1.0589779858537	0.804270867407706	3
0.445572641624519	-0.493794000822145	0.253271432506163	3
0.16281227467719	-0.0613427883981664	-1.37262236520529	2
-0.279337372649769	-0.808915940777995	-1.76567499476377	2
-0.564903629951591	-0.686425922395043	1.1660462854392	3
-0.570327787739825	-0.920203018113658	0.181660528346812	3
0.349334576137083	0.374865195958992	0.702095472240696	4
0.707888441047762	0.787122903989887	-0.317534814401925	4
0.737564444719551	0.263050883882883	-0.526406056466021	4
0.203634309201732	0.255916511238049	0.825483763709977	4
-0.33652500340121	-0.932713199515517	0.521878451511714	3
1.01544697500351	0.10262919337822	-0.295307156011747	4
0.574506400204135	-0.420470570864296	-0.293068314529077	3
-1.48753766359661	-0.993425498547678	1.08108711022702	3
0.747813827618522	-0.219739465405617	-0.0178682514202568	4
-0.15031209976378	-0.161981541087777	1.37372717831261	3
0.454000918001676	-0.424792955345694	0.672856747159675	3
-1.42738402156002	-0.932714388828462	1.26304684866095	3
-0.20435949077331	-0.981086377350419	-2.34308791775157	2
0.217284916128808	0.410886591229038	-2.01271657451393	2
0.402276060627587	-0.319409104362297	-0.295819436816615	3
-0.0514512794186549	-0.48039443779336	0.493997778795734	3
-0.806195620902421	-0.776470171230693	1.2518133883375	3
-0.0511427464621155	-0.374271841535983	-2.12847908361104	2
0.0830367467851268	-1.09220781367435	0.55534723070264	3
-0.0111304054056049	0.193926828281574	0.327285973742876	4
-0.0489884543293061	-0.495710397516741	0.571901463209588	3
-0.456909900777167	-1.0673560733154	0.0981359731587846	3
0.0909174088046125	0.364853004900148	0.542187509617121	4
-3.17569346674538	-0.452749962677397	0.642029787526548	1
0.183002438745623	0.201707129289565	-1.7637723220632	2
-0.0583905871509291	-0.477791432884394	-1.48836905736271	2
-0.890164790474058	-0.698516447790983	0.165163141804974	3
0.36076214018809	-0.141867717708463	-0.271970437632814	4
0.500743332463003	-0.686568631995175	-0.343211855449642	3
1.05145884206663	0.712154906902239	-0.242108560150038	4
0.722020854281305	0.361767444561311	0.461825633727349	4
0.475462932667434	-0.521727888305195	-0.236513832178714	3
0.737797851574924	-0.630554906194172	-0.425052955304519	3
-0.108165360766241	-1.32499653048875	0.804416208037454	3
0.487164572265928	0.115689102410806	0.236444154677318	4
0.680222224787053	1.3586137078429	-0.432414480642692	4
-3.37884374833685	-0.63717382499076	0.18443829708792	1
-0.191121111441113	-0.79323431121518	-2.08154817022214	2
-2.91143897513046	-0.277183700166936	0.333320615710959	1
0.224510817198013	-1.61246607215991	-0.290981710845408	3
0.197802725542185	0.160468595312354	0.541240308470988	4
-0.508610796443732	-1.09774375199457	1.17657932650506	3
0.0312221468327941	-0.463541017680926	-2.80154201242575	2
0.695907564426808	-0.69145870257066	0.0206801213510986	3
0.458880309049806	-0.949984533136138	0.042851962187769	3
0.6126476713036	-0.21350977499822	-0.0211157120774732	4
0.550107615403818	0.67317210208472	0.0899516317736247	4
-1.05174991661243	-0.79130622620954	1.09268823996749	3
0.032104846954588	-0.345095155975648	-0.3150903686487	3
0.0691810709641661	-0.0344771034798077	-2.02441831309369	2
0.182556446587738	-0.115023083392068	-2.02347746834907	2
-3.63355858254247	-0.469974886446903	0.643495879780834	1
-0.229036998866517	-0.787441309905004	0.684017609883326	3
-0.362584618762167	-0.427234053209836	0.0625574037036406	3
-1.01145184234169	-0.91055807652911	1.35480348252671	3
0.331388128224981	0.371814449340993	-2.1909965791789	2
-0.0153388475202291	-0.535502104109104	-1.59150100112599	2
0.314280282903824	0.225375786513348	-1.95970929075144	2
-0.17681908093333	-0.283421396769271	-1.81877407586653	2
0.608753558480093	-0.588206735878695	-0.279031725704948	3
0.948581635259869	-0.82353734199032	0.263004999303507	3
-0.106597180327433	-1.0690499979009	-1.71662130072181	2
0.561764594805935	0.271747914249643	0.303422203956568	4
-3.51302397167209	-1.589111620055	0.474486567600074	1
-0.319228669301029	-0.346237385299596	0.253658539044667	3
0.20022770093979	-0.76919149858737	0.411116953548091	3
-0.0250932564992565	-0.431128595593888	-2.19059305441579	2
-0.0223278852599298	-1.37115552205619	0.942732148104133	3
0.320083640672791	0.399025413891115	-1.68813972786835	2
0.574442127139845	0.563484983514964	-2.00604643861855	2
0.134605797457394	0.0200685629633826	-0.818017420838404	2
0.247817621101547	-0.0939232131354604	-0.0134864986004746	4
-1.17281942285036	-0.848598103885821	1.26023062570008	3
0.280397752325088	0.206906090788648	-2.4684738636291	2
-0.0188380033672094	-0.588126733829661	0.190701725041162	3
-3.30956665376923	-0.288074894998885	0.460579467929003	1
-2.69561708471477	-0.543737757107918	0.0111244734978797	1
0.414542150231154	-0.0481316357265323	0.0384664023559677	4
0.00437201469581517	0.0101972289617027	-1.86296523150772	2
-0.400901410756413	-0.748874464596156	0.800725375873558	3
0.221882047740144	-0.263931797246705	0.470107573966812	3
-3.17152919976736	-0.814456710686099	0.307202446552598	1
-0.929660032181831	-0.61842990949127	0.983622971023552	3
0.333632064461979	0.0563510780744025	-0.0526611861395234	4
0.217486876002015	-0.215492833720535	-0.0384380081525884	3
0.0184048106780247	-0.630474799562279	-2.52355941441772	2
0.817774171839168	0.797945648072439	-0.313488377418649	4
0.0338364052296553	-0.1177136219531	1.11213534402497	3
-0.138669070331142	-0.389848826781979	0.608668203622641	3
-3.15464690839588	0.488058919756341	0.162471952178874	1
0.400300226948159	-1.09658148402785	0.402294616946921	3
0.40135403610839	-0.491554163416098	-0.132860843544779	3
0.548635856354253	1.82107405332806	-0.17868932939807	4
-2.33580271264925	-0.452258092035036	0.307183411665393	1
-3.27854423573317	-0.182722028925005	0.441522955914896	1
-2.99685678818111	-0.507526878053027	0.590880537923189	1
0.358447464958183	0.0270876493228177	0.633856242545018	4
-0.655047760068343	-0.40236103154996	0.0803042920724316	3
0.0372946530755408	-0.199536310256245	-0.750931841903756	2
0.371377298467751	0.602516508591575	0.120899275565323	4
0.0500288482488698	-0.173245502461129	-2.11269906927977	2
-0.247045563596145	-0.597827668981751	-1.84604478182212	2
-0.0374952197117985	0.0217651370345407	0.468278927173335	3
0.287475626498536	-3.61514286054777	0.447455388946506	3
-0.946966680283864	-0.771165829490721	0.98114160684689	3
1.10563664432307	-8.62415146786007	0.610281625407105	3
-0.0727514180535783	0.190104024617353	-1.94154592297253	2
0.720681851199836	-9.96113287169241	0.408870746020498	3
0.242772241134764	1.35134197051161	-0.409930303816778	4
-2.73191501759665	-0.596008295625644	0.505159590623677	1
-0.624661832581324	-0.699418352175737	0.885082369734185	3
0.603613426673464	-0.511197356707958	-0.269094095525644	3
0.382589868468726	-0.644239785873387	-0.084173326612996	3
0.236781927532753	0.867373075516211	-1.52474453549132	2
-0.123241871528037	-1.89614946065139	0.743474500832179	3
-0.151711536915544	-1.43735803513901	0.711993357940041	3
0.372736748224526	0.663219320834916	0.163641458576586	4
0.246978174172285	-0.641732578438219	-0.0374567309875144	3
-0.401632485722644	-0.589301209628835	0.936708742832517	3
-0.0463119625389875	-0.932211939532165	0.03438315575565	3
-0.480454766731927	-0.959674440050798	0.412316039743461	3
0.051623667158745	0.400242283841061	-0.0619646125996941	4
-0.333231747546782	0.00783899710841242	0.677388437747053	3
-0.789011294413009	-0.2838495984743	0.859805376071506	3
0.208007653947001	-0.448159278338428	-2.63336791325537	2
0.100592667207383	-0.176278342262561	-2.03858276790075	2
-0.445577420280665	-1.12425683495487	0.702682774638114	3
-0.844561227690411	-0.118724712283704	1.44177274868271	3
0.010093236867163	-1.34780086111776	-0.0383001804725952	3
0.403211402119209	-0.139930707458491	-0.353031449865835	4
-0.602706493078036	-0.587746365500239	1.14464440536041	3
0.698720967183239	0.0673560645396392	-0.331486080098142	4
-0.122051333534254	0.243080201182099	-0.0837415058042379	4
1.06984596383349	-0.482029584866645	-0.0671164947691242	4
0.247463543568976	0.0312480373876189	-2.3413132274069	2
0.516099208775594	-1.400255149857	-0.0152825601043821	3
-2.09337511080989	0.13272318561716	0.432705895316938	1
0.894112431487978	1.19664039609377	-0.00866597472386446	4
0.570774901996935	-0.281585770107126	0.41912547233143	3
0.576634096357293	-0.474570046828359	-0.10707901434952	3
-0.364802320251117	-1.28797985185424	0.442485810529031	3
0.289334223268881	0.497958861194618	-1.76032977859605	2
0.201087723871886	-0.479828335339677	-2.48730604302067	2
0.337657311806055	-0.168553943477042	-2.12802839496832	2
-0.861627457272217	-1.42717319937007	0.803258376592141	3
0.194034809494692	-0.175013040510159	-2.55805257791323	2
0.971115807167201	1.26314138105091	-0.0864809772956486	4
-0.553351820902824	-0.501426401673528	0.287320147441368	3
-2.8138709076829	-0.0179196837690605	0.374275392001094	1
0.30293475914321	-1.23731130037331	0.274069984440164	3
-0.00173573967751971	-0.399524318536617	-1.04753181177035	2
-2.45767969290981	-0.416123716152029	0.558063095155367	1
0.153229540993485	0.936729062701511	0.530675232069612	4
-0.73651940137073	-0.87204176307476	-0.463499436035399	3
0.150771694543692	-0.364059733681812	0.0665945082473015	3
-0.286330642283854	-0.473930020690548	0.404652175902408	3
-2.52690358325585	-0.356569892034838	0.47392794839754	1
0.570918526005389	1.09489249423122	-2.13590645026052	2
0.0454916715419283	-0.234574670383001	-1.72083707233126	2
0.0215065838575865	0.532621238951967	0.351935885273674	4
0.500158064041717	0.502541913707939	-0.27839856204599	4
0.226544355414416	-0.543578402038196	-0.353259821156759	3
0.20038788103327	0.083596646255135	0.438501340483988	4
-0.958140726857648	-0.706089545701525	1.22073584354305	3
-0.357975990014592	0.0702421515834209	-1.76793394888433	2
-0.00118036846317166	-0.437803526146492	0.214906265224172	3
-3.41892920594632	-0.661542336850422	0.4519115919403	1
0.537645673086519	-0.409373914524329	0.115968196179903	3
0.230046770200185	-0.937223391776357	-0.0191550356992947	3
0.422814181360113	0.542744325495368	-0.321605128174506	4
0.201832153097042	-0.668627793950355	0.33266712743086	3
-1.11601592177705	-0.543150230656577	0.446212655806914	3
0.205861149292101	-0.422356253518568	-1.39668713935253	2
0.470060621053499	-0.462738243186957	0.288763597119498	3
-2.59026305458424	-0.778584774818949	0.00491434318201396	1
-0.237836231574641	-0.218590879655114	0.447488778207158	3
0.169592972489203	0.858473587581069	-1.44808955061641	2
0.278008743538481	1.27033066409596	0.258991396949447	4
0.0357994943009958	-0.438009947177182	-2.35250751001241	2
-0.2197686808566	-1.15990052184395	0.570421709678114	3
0.270893007671119	0.13206534060904	0.852708391641512	4
-0.0840495366719387	0.344158499846059	0.457175954373198	4
0.959270228564308	-0.415911715064241	0.169655534901976	3
0.55677078082407	-0.52390797834782	0.251744925556768	3
0.329438613152793	0.573308534794228	0.478932631193162	4
-0.352395495361494	-0.278037431601859	0.787316766484519	3
-0.815880819130805	-0.318456113450967	0.11997751565925	3
-3.5401249677857	-0.418332538133221	0.323340131876481	1
-0.0486794342387867	-0.272751484424096	-2.75754493596192	2
-0.304654350425621	-0.719342906769365	0.473603852993668	3
-3.79075196096664	-0.747663481061516	0.364706772051573	1
0.0340037312578498	0.117075564647157	-2.43931415125501	2
-0.207530011207679	0.161083610276918	0.387941350582392	4
-3.70689669561539	-0.428668627376444	0.49876322484773	1
-1.27502137315066	-0.919724013430775	1.13003828411579	3
-3.15733029093116	-0.924780974353185	0.434922140645536	1
0.198814884115978	0.593324118529308	0.155197793494156	4
0.435139661084483	-0.460268464137407	0.308896328290656	3
-0.494432744024898	-0.877485714119193	-0.21832553882671	3
0.324727449944784	-0.269748813045865	0.453175301508904	3
0.498580071933235	0.273989829357386	-0.232640196949101	4
0.79141726950072	0.210477380966693	-0.11812419983124	4
0.608122643538118	-1.01429685699679	0.16307518627912	3
-0.30051206219569	-0.856672288864064	0.846617624935841	3
-1.06109270504895	-1.05069593858073	1.1102303524283	3
0.549105724366599	0.311850729217277	-2.43557315922827	2
-0.711977744748204	-0.234065226568793	1.1523144744391	3
-0.0721455760421111	0.419699208055698	-2.48387588690737	2
-3.18833649796742	-0.620340939229802	0.555178837567986	1
0.51010361341101	-0.130479320514281	0.494133627421268	4
-0.137162623941509	-1.13203551549872	-0.00743146391760064	3
-0.325835842491067	-0.600648845893885	0.710074666115721	3
0.0596391926106962	0.0918390561988979	0.426315436798202	4
0.519312558019098	-0.736721481364045	0.0660124280781119	3
0.256707908076531	-0.329439802131555	0.628787579724113	3
0.359311814480853	0.641077074786782	-0.480984214869333	4
0.204322215772592	-0.431259276606094	-3.18748048750856	2
0.349470442938477	0.355384624657095	-1.56968232335487	2
0.342809758191927	-0.207250754273169	-1.44335715751243	2
-3.48495062941644	-0.422953565115141	0.580028314428842	1
0.279186681959396	-0.351970034776548	0.540532126143325	3
-0.0781568123841864	-0.431465520021393	-0.298896784612	3
-0.00552639968411026	0.220024387795529	-1.83614191641969	2
-1.43455605552398	-0.813155356860433	1.0621611094366	3
0.064361459885146	-0.182680866060326	-2.11806710416478	2
-0.568666540077621	0.190472204185275	1.87507076416489	3
-1.30232367286749	-1.07086682716742	1.17013898292603	3
-0.173884606617224	-0.347361181564314	0.993829174942934	3
0.236557762202221	-0.35882389160763	0.6397773123503	3
-0.79143679549867	-1.09378430792647	-1.33262846453308	2
0.0146870550439102	-0.523410381152476	-0.0829666531985272	3
0.022523351204298	-0.404935761507692	-1.76505384559291	2
0.622673334352396	0.0914184363800771	0.178546696353875	4
0.805381920273517	-0.454418373882925	0.463034075516961	3
-0.0904620408276772	-1.53241794054382	0.434179381801129	3
-0.159019011230443	-0.00739338411251394	0.393943755608613	3
1.39775447019885	0.203443231072781	0.513408497973132	4
0.527994663734393	0.064946822033001	0.268145209374544	4
0.586951588605526	-0.120518397080712	0.230866599015251	4
-2.80820210614676	-0.176648645081479	0.270619502293962	1
-0.559485751717108	-0.694614939346268	1.11604553092411	3
-0.0877104499933499	-0.65722650883693	0.943967087871117	3
-0.288804213602017	-1.11486084780471	0.891170802540228	3
-1.1315623407009	-1.0966905397323	1.75259989162526	3
0.126383901138806	-0.927816048809126	0.588268086087146	3
-0.182722601495841	-1.11056964577115	0.996186382327684	3
0.0867261655927696	-0.69367579157403	-2.99631467172118	2
0.487267232317737	-0.97956475535701	-0.0108873363238026	3
0.350774505354502	0.799279808952672	0.348026225026167	4
-1.42958098640617	-1.33723903490983	1.41499567856434	3
0.921950834158257	0.394038692597216	-0.202164317515942	4
-0.885075186862708	-0.422872010396475	1.13331239318807	3
0.423086622587251	0.861126840842068	0.468161894194264	4
0.49734655118945	0.284003318967981	0.447891839017435	4
0.350038712235983	-0.524185989667606	-0.449237730679893	3
0.184831317946767	-2.01700145809367	-0.252911764526067	3
0.762232156671438	0.38098213879767	0.162493148987519	4
-0.627662460795897	-0.359007837276576	1.19514237033797	3
-1.14330914063429	-0.761763746060101	1.36417742189721	3
0.195241625858962	0.348643159708873	0.457036209377376	4
0.10978796115686	-0.144834156737511	0.0202021535538765	3
-0.163807803162679	-0.0581109035488681	0.745579334089797	3
-0.0547956832996238	-0.410524430424744	0.491926122802565	3
0.295702299189795	0.816424335144122	0.54109212612669	4
0.295081126383579	0.852661836873137	0.371487795429806	4
-0.403415536006479	-2.29651077413877	0.550734001003873	3
1.00773225424526	-0.293059875167444	0.141236843282616	4
-0.262962770551278	-1.35204228382637	0.382031383956322	3
0.68135154417731	0.628114230304872	-0.0866780205633184	4
-3.191072817294	0.0264456837448942	0.451032799444437	1
0.853111537501192	-0.398347838294787	0.184740357659994	3
0.314498407570686	-0.469231414792157	0.00580956457034987	3
-0.368021257739166	0.423582573361102	0.337551932270062	4
0.227744611467591	0.4935881814949	-2.26969706584829	2
-0.977036982644004	-0.284326356888057	1.19644077732455	3
0.651058537063622	1.59060052783237	0.607268837747759	4
0.45138124916924	0.0240829558012567	-2.16898751478465	2
0.124945221678362	-0.265258840214485	0.265308035237493	3
0.488864964415176	-0.235427735236297	0.138914679126622	3
0.157502475821118	-0.689881736540352	-0.147100670730955	3
-0.161911084680872	-0.198491364769052	1.10447272305305	3
0.223800267217967	-0.288934563880894	0.538772570527168	3
0.234704241125928	-0.0555340613771653	-2.02725718980372	2
-2.92878832176508	-0.391689955576305	0.61903051080327	1
0.58228109005602	-0.248030482542571	0.334428319210594	3
0.180514913869204	-1.38838353681754	0.366026487487554	3
0.0456405835821264	-0.107200344843813	0.0771387030555236	3
0.17036826936682	0.484809586376506	-1.62023154342459	2
-2.82797706288843	-0.0232561810780883	0.434785057946919	1
0.266465141030639	-0.42669632609822	0.0885449374367457	3
0.278164515095566	-0.143436453456047	0.310197759970918	3
0.463343862944967	0.465469227578912	0.292394567362602	4
0.440962781248688	1.14055714070897	0.420427100801166	4
0.255137692071844	-0.332975295494441	-0.196878984962296	3
0.658911291441593	-0.436816075745311	0.248748923735142	3
-0.403608029931979	-1.34055762175633	0.601649967005188	3
0.378956203688333	0.953913669907248	0.25311991857344	4
0.13949391331062	-0.408033894102627	-1.57464922418791	2
0.379026184505675	0.267064831406078	-2.27206219170035	2
0.267319097840757	-1.89367905421488	-0.296815951409891	3
0.366696629515007	-0.0959028524000159	0.107017827581998	4
0.0764424144147706	-0.345716514966894	-0.0609793377380774	3
0.714602092618468	-1.20302167026957	0.138627531133544	3
-0.0430917252494822	-0.368988027853081	-1.61507051490658	2
0.352413395593879	-0.232315952502743	0.488050797482132	3
-1.32685594279261	-0.966035895483357	1.39775637207716	3
-1.29714629142235	-1.05197773184296	1.23199261430225	3
0.289339459084341	-0.375611957935127	-0.0345465257576902	3
0.0896153449851983	-0.324123074033128	0.200026801922083	3
-0.0317898109929529	-1.74850833190207	0.91863663187818	3
0.553489671825373	-0.510259833428438	-0.109405525913923	3
0.257752150838229	0.442312983222289	-0.515033899757444	4
0.256585841746735	0.104634036557581	-0.0981560413420705	4
0.731939400556116	1.01456906409583	0.0872399564096528	4
0.632130925819464	-0.28141262255086	0.00075065765227169	4
-1.32778152186731	-0.222074888951234	-2.21173016866016	2
0.367891537355045	-0.325260337019637	-0.513576161350718	4
0.392935718292845	-0.297350580781862	0.572278679428496	3
0.676152298460345	-1.29219776343429	-0.332584398659765	3
-0.128255472757006	0.504052258501975	0.464725714704436	4
0.536539950846676	0.951024182490208	-0.280891029329092	4
-0.515988081083067	-0.180963258037638	0.794830122136574	3
0.0605521904327211	-0.467018568782352	0.429752747977587	3
-0.340528738623444	-0.897669689356637	0.533353904772648	3
-0.0887700249626353	0.236094226933192	-2.08708938576998	2
0.737140617045196	0.0911019875728765	0.380310250862848	4
-0.991783439345683	-0.489552172009603	1.13387370788186	3
0.862540162592854	-0.546320300990627	-0.250138903961813	3
-0.139324251684895	-0.491217408086454	-0.979411604332847	2
0.721235181805698	1.02385399920705	0.398376572632773	4
-0.394557137905686	-0.40199708053145	0.597968194738745	3
-3.40407943415476	-0.130900452474743	0.638799366069353	1
0.476532384942502	0.546728220501611	0.10968569415852	4
0.0506190176693883	0.409136542732234	-0.460410502565576	4
0.119733696189395	-1.20359050526109	0.726914118870264	3
0.189054787654449	0.260797644264439	0.413332624458174	4
0.33956463392885	-0.046761706705054	0.189535641435906	4
0.43006805088409	0.251332920208168	0.577488176283415	4
0.0190644338175523	-0.0505595762248758	-1.88902213826795	2
0.316813792434975	0.38813364248717	0.473550752686029	4
0.0189734150155203	0.150951547969095	0.322845233202347	4
0.342108875023829	-0.774114561501649	-0.138522621828791	3
-0.55366022136434	-0.582839546346865	-1.90465317475335	2
0.185236471033017	-0.207193015968485	1.13304811427839	3
0.0713724266414612	-0.459660413154726	-2.51429888097819	2
0.334978663609608	-0.483194871984222	0.740624597876356	3
-0.0665966638101852	0.0782111492738475	0.404846267521428	4
0.118388559379169	-0.593604948725696	-0.339881224811012	3
-0.043848408050037	-0.418859019276236	-0.00213488148588755	3
-0.223882708584612	-0.478775009412245	-2.81863895904872	2
-1.15735128841329	-0.37263960407174	1.1938142761896	3
0.143621883772751	-0.171919897226554	-2.72902481607329	2
0.206586371555098	0.610062219804786	0.0301689961391419	4
-0.7903503674764	-2.45368688171671	0.780699869480543	3
-0.684802631222066	-1.64265023992737	0.181686804444388	3
-2.3574718889612	0.254496886348106	0.480374682642051	1
-0.107116101645563	-0.619081791957598	-1.84482110548441	2
-0.0348798877362001	-0.637331613271076	-1.43855017341528	2
-0.00170762732449273	-0.139262017361857	-1.33826414981123	2
0.277720305271811	-0.0879056021210938	-1.58963254208846	2
0.459338476803879	-0.709571453561783	0.179103143005463	3
-3.73485798303992	-0.398722237164673	0.644619979366795	1
-0.103418536022076	-0.537255956243933	0.925640539766426	3
0.100633779939485	-0.295682259790679	0.714235277069041	3
-0.748009499731624	-0.640903842653352	1.1982393599716	3
-0.239165604940458	-1.2350798556399	0.801913429002569	3
-0.14364916394144	-0.533149347617103	-2.11465291970417	2
0.370756370806815	-1.22398343896872	-0.0716513276768749	3
-0.295240337064341	-1.55614001360653	0.126708219100995	3
-3.41136911805014	0.0373951447800261	0.427683792042061	1
0.507625036425165	-0.0487852799681548	0.567929576533594	4
-0.180799457275361	-0.324821142532838	0.974185920095302	3
-0.0773776419408178	-0.240782475354216	1.10654125856483	3
0.505200691455257	0.669961483496429	-0.478898475530252	4
0.0904287211235533	0.299106207013714	-1.50763739811634	2
-3.32432717249009	-0.656199052810445	0.621694487831153	1
0.167087213823555	-0.215632191016965	-1.95424829142579	2
-0.348141397128314	-1.28146735801605	0.726643907051909	3
0.44955018130697	-0.866087287928483	0.744569187252354	3
-0.250129833140741	-0.433206059276902	-1.67049348712682	2
-2.8878284080805	-0.284486504957321	0.484274030985276	1
-0.603945572882618	-1.09462703117857	0.937218644521523	3
-3.30358221188911	-0.176089290498458	0.558294829624971	1
0.315270829656447	-0.250736900729459	0.756667522007069	3
0.267024914171625	-0.29016901680186	0.617949444326711	3
0.466087015148739	0.46961993017068	0.285171384557501	4
0.151241458833589	-0.0429655976035657	0.833169782446581	3
-1.08100917980166	-0.861721401470209	1.06642062675152	3
-0.348387660266742	-1.16062235934392	1.37412129158505	3
-3.23855274621004	-0.704365809000225	0.515308688790485	1
0.0291446578082028	-1.34121975494653	0.134496762026687	3
-0.477223653645753	-1.02042187519822	1.41541456334739	3
-0.309132100258279	-0.0823549059018925	-2.1544877961908	2
0.295584269097563	0.0589707607223748	-1.68408529331403	2
-0.59293001589783	-0.812621063683845	-0.656658670152973	3
0.23086503116409	-0.145778983791004	-0.977598188614865	2
0.484817915510921	-0.652882240221795	0.477268765329925	3
-1.47622003610269	-1.0709314872263	1.32542134662101	3
0.503579746200095	0.162540786999316	0.305371259099831	4
-0.165546662172959	-0.44864535251317	1.15714891401251	3
0.197224070285244	-0.696182670243152	-2.78648604858857	2
0.438315037789879	-0.771809998469531	0.359022842841723	3
-0.0583043639493634	-1.08727542386775	0.30618124841267	3
-0.163001506370428	-0.783058650916259	-2.19709263611033	2
0.0691692689777985	-2.32858332109922	0.630444501774397	3
0.00630118354830328	-0.442439125933808	0.68495212020352	3
0.546047261290023	-1.14966828710847	-0.0911931865110478	3
0.344755886142153	-0.345335160206872	0.177676176646855	3
0.240216819448404	0.244788228357983	-2.43892273428385	2
0.297134866337776	-0.227121214397224	0.180821266221458	3
[truncated: 2,169 more rows]
