# Supplementary material for: A computational reward learning account of social media engagement
Source: Nat Commun. 2021 Feb 26;12:1311. doi: 10.1038/s41467-020-19607-x (PMC7910435; doi:10.1038/s41467-020-19607-x)
Supplement: Supplementary file 4 — Source data [file 41467_2020_19607_MOESM4_ESM.zip › fig2_a.txt]

RL_model	No_learning_model
0.779341168218398	0.220658831781602
1	4,51E-04
0.119501325034063	0.880498674965937
0.119657610601804	0.880342389398196
0.962760247625144	0.0372397523748556
0.280653516940288	0.719346483059712
0.119202597583815	0.880797402416185
1	2,15E-55
0.119213312839278	0.880786687160722
0.999999996421433	3,58E+05
0.999999999515763	4,84E+04
0.999996346261507	3,65E+08
1	8,64E-22
0.999999971173157	2,88E+06
0.99966624967478	0.000333750325220104
0.999999000202662	1,00E+07
0.21658146943061	0.78341853056939
0.217561778356348	0.782438221643652
1	7,66E-09
0.192529095938039	0.807470904061961
0.999871821084096	0.000128178915903456
0.240430314029498	0.759569685970502
0.999999876168802	1,24E+07
0.950205895286357	0.0497941047136428
0.174675044441588	0.825324955558412
0.99999999991843	8,16E+03
1	1,07E-02
0.999999999999842	1,58E+01
0.604891957286166	0.395108042713834
0.999968062767509	3,19E+09
0.977048091622735	0.0229519083772653
0.94961182868645	0.0503881713135499
0.999999999774956	2,25E+04
0.723850189280622	0.276149810719378
0.999980613776208	1,94E+09
2,42E-58	1
0.119202698310454	0.880797301689546
0.999755798757945	0.000244201242055088
0.999999999840022	1,60E+04
0.999308477824027	0.00069152217597256
0.790254332889342	0.209745667110658
0.999758262324769	0.000241737675230757
1	9,58E-23
0.119202770534448	0.880797229465552
0.999999880814959	1,19E+07
0.999999999999563	4,37E+01
0.99999938499873	6,15E+05
1	2,80E-23
1	1,58E-17
0.885806629640741	0.114193370359259
0.119202522576014	0.880797477423986
0.999999772364647	2,28E+07
0.668841802430639	0.331158197569361
1	1,37E-20
0.999999999998008	1,99E+02
1	9,49E-11
0.998652379064719	0.00134762093528118
0.96221283705952	0.03778716294048
1	1,53E-03
0.776768717411676	0.223231282588324
0.247534705983526	0.752465294016474
0.341921304896869	0.658078695103131
0.99950024696164	0.000499753038360132
0.468399638859495	0.531600361140505
0.999999996694485	3,31E+05
0.119202752110725	0.880797247889275
0.999192592717833	0.000807407282166938
0.999999868810817	1,31E+07
1	5,20E-66
0	1
0.79245694428854	0.20754305571146
0.1412365603253	0.8587634396747
0.551648986069763	0.448351013930237
1	1,16E-04
0.999982802490943	1,72E+09
0	1
0.999999999870749	1,29E+04
0.999999531142563	4,69E+07
0.999999939598436	6,04E+06
0.119201740073823	0.880798259926177
1	8,44E-22
0.978534185118978	0.0214658148810222
5,18E+04	0.999999999481742
0.419191561909152	0.580808438090848
0.119202847251405	0.880797152748595
0.126915214256608	0.873084785743392
0.357367924182523	0.642632075817477
1	1,42E-11
1	3,52E-33
0.119202273931663	0.880797726068337
0.119202304864195	0.880797695135805
0.145847836474548	0.854152163525452
0.965717642703552	0.034282357296448
0.995068464372165	0.00493153562783453
1	5,33E-13
1	1,64E-02
0.999999999999916	8,45E+00
0.999999999966823	3,32E+03
0.119202593433757	0.880797406566243
0.121258635092851	0.878741364907149
0.760333235908508	0.239666764091492
0.999951963717773	4,80E+09
0.996371650895392	0.00362834910460792
0.844552910010518	0.155447089989482
1	2,33E-05
0.999999999999984	1,62E-01
0.458295853651778	0.541704146348223
0.756670661833831	0.243329338166169
1	2,75E-12
0.215378593425896	0.784621406574105
1	5,49E-04
0.999264239695975	0.000735760304024867
0.515818626379361	0.484181373620639
0.119202733329331	0.880797266670669
0.982651835989568	0.0173481640104323
1	5,71E-04
0.11920279892672	0.88079720107328
0.527560316240395	0.472439683759605
0	1
0.999996782573998	3,22E+07
0.197505423686386	0.802494576313614
8,63E-65	1
0.301567916707027	0.698432083292973
0.162116314977995	0.837883685022005
1	1,16E-10
0.11920222862686	0.88079777137314
0.999907849492402	9,22E+09
0.999846092166362	0.000153907833638065
0.999999999999538	4,62E+01
0.980514359382316	0.0194856406176834
0.126723962715701	0.873276037284299
0.119210904486091	0.880789095513909
0.505559906310781	0.494440093689219
0.143124654614937	0.856875345385063
0.308796721522214	0.691203278477786
0.119202776542121	0.880797223457879
0.315373009706918	0.684626990293082
0.119201492581569	0.880798507418431
0.999999999958909	4,11E+03
0.939810819464198	0.060189180535802
1	2,44E-11
0.999999989684912	1,03E+06
0.994003457128986	0.00599654287101403
0.474203432460198	0.525796567539802
1	1,21E-15
1,18E-222	1
0.119202648222175	0.880797351777825
0.999999999971197	2,88E+03
0.998607377354218	0.00139262264578214
0.964050963315474	0.0359490366845256
1	7,22E-40
0	1
1	9,37E-10
0.992784061091882	0.00721593890811818
0.119202173521002	0.880797826478998
1	1,28E-03
1	4,76E-04
0.995089782936285	0.00491021706371509
0	1
0.119202835285051	0.880797164714949
1	2,52E-05
1	1,55E-04
0.999999999989523	1,05E+03
0.99999556325462	4,44E+08
0.767457164960077	0.232542835039923
1,09E-234	1
1	3,38E-19
0.985239132523623	0.0147608674763766
0.999514833824497	0.000485166175503418
1	2,33E-69
0.997095401157042	0.00290459884295756
0.308163414172636	0.691836585827364
0.13598044571456	0.86401955428544
0.195316706553686	0.804683293446314
0.999999985714856	1,43E+06
0.119202790083678	0.880797209916322
0.119202892550992	0.880797107449008
0.185198380149031	0.814801619850969
0.234625526129469	0.765374473870531
0.119202840622727	0.880797159377273
0.119202779735329	0.880797220264671
0.982400443737223	0.0175995562627768
0.606934838346603	0.393065161653397
1	3,87E-17
0.119202872193415	0.880797127806585
1	8,30E-14
0.151233437000618	0.848766562999382
0.119202376186914	0.880797623813086
0.537864908633451	0.462135091366549
0.119202786917829	0.880797213082171
0.159610843231558	0.840389156768442
0.119202830932456	0.880797169067544
1	9,17E-85
0.197957427881702	0.802042572118298
0.362785315188859	0.637214684811141
0.669063261623408	0.330936738376592
0.999950356238299	4,96E+09
0.305688831971654	0.694311168028346
0.999999866029336	1,34E+07
0.119202566694851	0.880797433305149
0.334865966436304	0.665134033563696
0.999999999998778	1,22E+02
0.999992942932426	7,06E+08
1	9,97E-139
0.666285555264277	0.333714444735723
0.420001882819634	0.579998117180366
1	1,31E-02
0.999240172113285	0.000759827886715233
1	3,96E-121
0.347824491085482	0.652175508914517
0.999999999937317	6,27E+03
0.9998671827614	0.000132817238600236
1	1,62E-07
0.999722665180802	0.000277334819198317
1	2,97E-08
1	7,04E-22
1	1,47E-02
0.168809813015221	0.831190186984779
1	3,02E-04
0.121618604012602	0.878381395987398
0.979254616467942	0.020745383532058
0.0399976926063285	0.960002307393672
0.99729833330165	0.00270166669835022
1	1,64E-05
1	4,22E-02
0.999999999958693	4,13E+03
0.119202900498411	0.880797099501589
0.999496815901065	0.000503184098935431
0.999873291692136	0.000126708307863902
1	4,00E-17
0.996955662450117	0.00304433754988296
0.999916764217038	8,32E+09
0.98269225776316	0.0173077422368401
1	2,08E-08
0.20510205804761	0.79489794195239
0.522230341773282	0.477769658226718
0.462118030550429	0.537881969449571
0.999999999989544	1,05E+02
0.999998131398495	1,87E+08
0.139515834276502	0.860484165723498
1	2,74E-05
0.999999999999688	3,12E+01
0.9988326970973	0.00116730290269972
0.699183319370532	0.300816680629468
0.245346011356043	0.754653988643957
0.999732971714757	0.000267028285243104
1	1,60E-16
1	2,84E-23
1	2,79E-05
1	3,23E-16
0.999999999997701	2,30E+02
1	8,06E-66
0.297433425334261	0.702566574665739
1	4,50E-11
1	2,26E-03
1	2,69E-05
0.242673562973107	0.757326437026893
0.183408672515023	0.816591327484977
0.999999952946266	4,71E+06
0.987805497794996	0.0121945022050042
0.999999999993779	6,22E+02
0.999999999999875	1,25E+00
0.851666006801077	0.148333993198923
0.119199895582096	0.880800104417904
0.618065339010018	0.381934660989982
0.119202780051279	0.880797219948721
0.882885807661145	0.117114192338855
0.999997823417167	2,18E+08
0.999983665177856	1,63E+09
0.128974976110377	0.871025023889623
0.857773290777277	0.142226709222723
0.873463700667356	0.126536299332644
0	1
0.999999885693634	1,14E+07
0.197959484239842	0.802040515760158
0.119201716038836	0.880798283961164
0.207464297517835	0.792535702482165
0.772855475967766	0.227144524032234
0.979207273868524	0.0207927261314758
0.999999999943833	5,62E+03
0.275526925413988	0.724473074586012
1	1,79E-20
0.999993072411991	6,93E+08
0.998821705736121	0.00117829426387884
1	2,43E-03
0.960852030467737	0.0391479695322629
1	6,26E-04
1	8,44E-07
0.999999969426255	3,06E+06
0.968790167118462	0.0312098328815376
0.123310515212058	0.876689484787942
0.557943330022964	0.442056669977036
0.161770116203264	0.838229883796736
0.999998479078129	1,52E+08
0	1
0.119202886628903	0.880797113371097
0.999999999999999	1,16E-01
1	2,39E-229
0.572836220842228	0.427163779157772
0.358875422074863	0.641124577925137
0.00229245043053558	0.997707549569464
0.119202202916661	0.880797797083339
0.972693124362647	0.0273068756373527
1	3,55E-11
0.257207313011186	0.742792686988814
0.238391705772811	0.761608294227189
1	9,52E-66
0.119202917613463	0.880797082386537
0.119202253679909	0.880797746320091
0.1234812223888	0.8765187776112
1	4,10E-16
0.999733438626504	0.000266561373496157
0.760539712173993	0.239460287826007
0.997556038994391	0.00244396100560942
0.00213938758156814	0.997860612418432
1	2,48E-11
0.349472103729168	0.650527896270832
0	1
0.119202860243549	0.880797139756451
0.999995410985363	4,59E+08
0.16448833711672	0.83551166288328
0.99999999999899	1,01E+02
1	1,18E-19
0.999478923930338	0.000521076069661862
0.999999999659861	3,40E+04
1	2,80E-102
0.999999999880357	1,20E+04
0.123955212228361	0.876044787771639
1	3,28E-09
0.998705052631501	0.00129494736849939
1	3,60E-50
0.130375377076083	0.869624622923917
0.999999999999869	1,31E+01
0.999161081931885	0.000838918068114613
1	3,18E-05
0.818631742170374	0.181368257829626
0.973494189727821	0.026505810272179
0.999984098651932	1,59E+09
0.935808765669478	0.0641912343305225
0.840051340182493	0.159948659817507
0.923775299993816	0.076224700006184
1	1,19E-03
0.999999893274299	1,07E+07
1	1,78E-12
0.437223606656378	0.562776393343622
0.999999999999996	4,25E-01
0.119202842961255	0.880797157038745
0.119202550305415	0.880797449694585
0.999999999998731	1,27E+02
0.980538153969486	0.0194618460305135
0.907797419415279	0.0922025805847215
0.187499013687407	0.812500986312593
0.999999999987103	1,29E+02
0.999972783793059	2,72E+09
0.119202906292641	0.880797093707359
0.386357538037714	0.613642461962286
0.119202738203931	0.880797261796069
0.968299511222293	0.0317004887777071
1	8,61E-12
0.825380855656857	0.174619144343143
0.999856321284113	0.000143678715887318
0.211915904564577	0.788084095435423
0.273405148960716	0.726594851039284
0.627063620069674	0.372936379930326
0.774735543744513	0.225264456255487
0.119200092430128	0.880799907569872
0.127412255481887	0.872587744518114
0.999999999999796	2,04E+01
0.668405382802093	0.331594617197907
0.853964889268962	0.146035110731038
0.119202579217744	0.880797420782256
0.119399705462137	0.880600294537863
0.219769390805965	0.780230609194035
0.877449479793177	0.122550520206823
1	9,19E-84
0.11920215673495	0.88079784326505
0.999999977118737	2,29E+06
1	4,07E-12
1	1,21E-17
0.999873960809894	0.000126039190105786
0.305363731535698	0.694636268464302
1	1,72E-12
0.999999999999931	6,92E+00
0.999999999937724	6,23E+03
0.119202893212059	0.880797106787941
0.999996591319328	3,41E+08
0.999999918971888	8,10E+06
0.353964625562591	0.646035374437409
0.94137662416518	0.0586233758348204
0.684522500117367	0.315477499882633
0.973792271582744	0.0262077284172561
1	7,98E-49
0.925670254613096	0.0743297453869039
0.227611403759217	0.772388596240783
1	1,74E-42
0.999997042032661	2,96E+08
0.91934662430785	0.0806533756921503
0.119202217771289	0.880797782228711
0.99999999996791	3,21E+03
0.879930321297046	0.120069678702954
1	3,14E-10
0.999999985787604	1,42E+06
0.179816695658524	0.820183304341476
0.995809835057644	0.00419016494235637
0.119202688200994	0.880797311799006
0.999999994323003	5,68E+05
0.119202150124347	0.880797849875653
0.907390258893404	0.0926097411065961
0.999999989336142	1,07E+06
0.491273228965724	0.508726771034276
0.999838986294515	0.00016101370548493
0.170967874121994	0.829032125878006
0.942594057389327	0.0574059426106735
0.989690208201086	0.0103097917989136
0.119202918349655	0.880797081650345
0.11920275553761	0.88079724446239
0.999999999999956	4,39E+00
0.999993006910011	6,99E+08
0.119201944409113	0.880798055590887
1	7,95E-50
1	4,74E-09
1	8,12E-18
0.479360881124407	0.520639118875593
0.13304012026139	0.86695987973861
0.999999999999999	8,23E-02
0.184301883979319	0.815698116020681
0.935669252197375	0.0643307478026247
0.853420335054494	0.146579664945505
1	1,92E-46
0.999999999982363	1,76E+03
0.683697462862304	0.316302537137696
1	4,28E-32
0.999999999999279	7,21E-01
0.119202769966396	0.880797230033604
0.884891834906895	0.115108165093105
1	4,66E-05
0.999999999981428	1,86E+03
0.655912234231393	0.344087765768607
0.999999999996453	3,55E+02
1	2,21E-08
0.889124108289149	0.110875891710851
1	2,55E-28
1	1,44E-03
0.483059209610417	0.516940790389584
0.512886016177094	0.487113983822906
0.962897822825807	0.0371021771741932
0.999999999994417	5,58E+02
0.870464955610502	0.129535044389498
0.11920275389871	0.88079724610129
0.999999999998817	1,18E+02
1	1,63E-03
0.839267455456707	0.160732544543293
1	8,80E-12
0.713808873923193	0.286191126076806
0.999999182123054	8,18E+07
1	1,41E-06
0.999998846434468	1,15E+08
0.999957548674858	4,25E+08
0.999988623904432	1,14E+09
0.119202904387128	0.880797095612872
0.119202918633401	0.880797081366599
0.119202589841199	0.880797410158801
0.119202694174287	0.880797305825713
0.474105926397759	0.525894073602241
0.9998919996651	0.00010800033489982
0.119200596603936	0.880799403396064
0.354003461623801	0.645996538376199
0.999999999999963	3,71E+00
0.136619005087814	0.863380994912186
0.999999999999617	3,83E+01
0.999999989438414	1,06E+04
0.998846521579575	0.00115347842042473
0.192280730530166	0.807719269469834
1	6,69E-17
0.804637129278245	0.195362870721755
0.119204033984347	0.880795966015653
0.752567210809637	0.247432789190363
0.914702027345999	0.0852979726540006
0.974979974978331	0.0250200250216695
0.119202675269826	0.880797324730174
0.119202779837516	0.880797220162484
0.11920284417867	0.88079715582133
0.11920288379628	0.88079711620372
1	4,76E-14
0.14469397339304	0.85530602660696
0.91213254809942	0.0878674519005802
0.364653492769024	0.635346507230976
0	1
0.119202837584333	0.880797162415667
0.119202348774303	0.880797651225697
0.1192024372023	0.8807975627977
0.999328006629714	0.000671993370286012
0.119202843724252	0.880797156275748
1	5,01E-111
0.714138454532146	0.285861545467854
0.999991391715609	8,61E+08
0.119202654878907	0.880797345121093
0.119202890879689	0.880797109120311
1	1,92E-03
0.542504689721751	0.457495310278249
0.143371608949865	0.856628391050135
0.999957849237595	4,22E+09
0.935488524817322	0.0645114751826781
0.964710818577749	0.0352891814222508
0.985625220845113	0.0143747791548867
1	2,13E-26
0.119179899774023	0.880820100225977
0.775495706493178	0.224504293506822
0.771395974218174	0.228604025781826
0.954244643369837	0.0457553566301632
0.999997365237533	2,63E+08
0.119202555019774	0.880797444980226
1	3,67E-10
0.119202883722769	0.880797116277231
0.9999997969979	2,03E+06
1	7,81E-04
0.11920261420293	0.88079738579707
0.21514987445725	0.78485012554275
0.999999999997159	2,84E+02
0.119205620717201	0.880794379282799
0.131186706266481	0.868813293733519
1	3,36E-02
0.181944775817674	0.818055224182326
0.998296374157069	0.0017036258429312
1	1,01E-34
0.999995646810296	4,35E+08
0.119202612290833	0.880797387709167
0.119202871762721	0.880797128237279
0.916028781672651	0.083971218327349
0.261343495979037	0.738656504020963
0.119845083074835	0.880154916925165
0.11920093594769	0.88079906405231
0	1
0.119202644111506	0.880797355888494
0.119202793345962	0.880797206654038
0.196069466156323	0.803930533843677
0.993435987254752	0.00656401274524803
0.279153975678375	0.720846024321624
0.989000097787203	0.0109999022127967
0.996966536891054	0.00303346310894648
1	1,54E-302
0.999999999999999	6,45E-02
0.121374517529618	0.878625482470382
0.999999999896308	1,04E+04
0.119202914894124	0.880797085105876
0.999999999991327	8,67E+02
0.745659023494535	0.254340976505465
1	2,41E-26
0.999999878182654	1,22E+06
0.128655521573353	0.871344478426646
0.968018865654193	0.0319811343458073
0.999948283634362	5,17E+09
0.122226076157942	0.877773923842058
0.999999999435722	5,64E+04
0.498509455767393	0.501490544232607
0.983298546405119	0.0167014535948809
0.999943905993766	5,61E+09
0.999913783237988	8,62E+09
0.999034836907876	0.000965163092124203
0.71888007869733	0.28111992130267
0.607345739545585	0.392654260454414
0.119202601153443	0.880797398846557
0.652983023556807	0.347016976443192
1	9,58E-17
0.119201567402276	0.880798432597724
0.863656631533058	0.136343368466942
0.99999999983584	1,64E+04
0.983807903250504	0.0161920967494958
0.119202834879393	0.880797165120607
0.999996603070729	3,40E+08
0.449911278960837	0.550088721039164
1	9,77E-06
1	1,84E-39
0.794746768939136	0.205253231060864
0.433241489180598	0.566758510819402
0.997541158557437	0.00245884144256322
0.999999962786267	3,72E+06
0.172511346084388	0.827488653915612
0.999995909889017	4,09E+08
0.999989431903716	1,06E+09
0.367917494546943	0.632082505453057
0.999540166596326	0.000459833403673813
0.119202907780726	0.880797092219274
0.999999999999998	2,05E-01
1	2,21E-32
0.119202704687854	0.880797295312146
0.202651289913262	0.797348710086738
0.372786864453114	0.627213135546886
0.999996399417598	3,60E+08
0.119202262910668	0.880797737089332
1	1,68E-28
0.14411687783496	0.85588312216504
0.137830313717161	0.862169686282839
0.129203373548806	0.870796626451194
3,99E-08	1
0.119202494145095	0.880797505854905
0.367227976956953	0.632772023043047
0.119202842768864	0.880797157231136
0.1192026991366	0.8807973008634
0.999999882446676	1,18E+07
0.119202585485825	0.880797414514175
0.999999999912834	8,72E+03
0.999997888121221	2,11E+08
0.999999999999988	1,20E+00
0.999999999999732	2,68E+01
1	3,07E-62
0.11920245073665	0.88079754926335
0.999999999999853	1,47E+01
0.393175028307069	0.606824971692931
0.980473496563264	0.019526503436736
0.998428434091356	0.00157156590864379
0.999999996068115	3,93E+05
0.907703039047979	0.0922969609520207
0.99999999940084	5,99E+04
0.119190422559266	0.880809577440734
0.184489762485924	0.815510237514076
0.11920279824526	0.88079720175474
1	2,37E-42
0.492234951925047	0.507765048074953
1	8,91E-11
1	2,92E-08
1	4,73E-18
0.121340162181117	0.878659837818883
0.119202750909598	0.880797249090402
1	3,58E-21
0.119201797145159	0.880798202854841
0.999948414910152	5,16E+09
1	1,59E-12
0.119257093762969	0.880742906237031
0.119202738654636	0.880797261345364
0.311437283797551	0.688562716202449
0.461727255932371	0.538272744067629
1	2,79E-18
0.999999994636951	5,36E+05
0.999847328061102	0.000152671938897894
0.11920288155024	0.88079711844976
0.119202537928118	0.880797462071882
0.940867758194519	0.0591322418054809
0.999999062046723	9,38E+07
0.269327016448013	0.730672983551987
0.119202860272877	0.880797139727123
0.872850191284787	0.127149808715213
0.274298211046816	0.725701788953184
0.999999999993096	6,90E+02
0.999999999949697	5,03E+03
0.99838604767564	0.00161395232436001
0.996329711116592	0.00367028888340756
0.119202547932736	0.880797452067264
0.999999998097099	1,90E+05
0.953218437354579	0.0467815626454211
0.984585844934303	0.0154141550656966
0.958895368304467	0.0411046316955328
0.119202523078487	0.880797476921513
0.520179464432976	0.479820535567024
1	1,60E-05
0.726668499464064	0.273331500535936
1	5,90E-03
0.171388191872324	0.828611808127676
0.999746052060596	0.000253947939404039
0.21329079113536	0.786709208864641
0.674801892746777	0.325198107253223
0.286713727403929	0.713286272596071
0.999999743066632	2,57E+07
0.119261138766611	0.880738861233389
0.133810971688678	0.866189028311322
0.999995735511075	4,26E+08
0.119202839047351	0.880797160952649
1	1,04E-14
0.607169149755809	0.392830850244191
0.999991724618454	8,28E+08
0.119202908567027	0.880797091432973
0.119202898188774	0.880797101811226
0.988318649056102	0.0116813509438984
0.11920244316768	0.88079755683232
0.999981467208323	1,85E+09
0.119202124189974	0.880797875810026
0.120771558470881	0.879228441529119
0.99350293733294	0.00649706266705967
0.998209820924061	0.0017901790759392
0.119202807903855	0.880797192096145
0.128109473377927	0.871890526622073
0.999994850666854	5,15E+08
0.99693470642448	0.00306529357551972
1	5,20E-184
0.119202645368644	0.880797354631356
1	2,36E-07
0.999999999949996	5,00E+03
0.119202834085075	0.880797165914925
0.119202251556054	0.880797748443946
1,91E-249	1
0.222674867277362	0.777325132722637
0.47071861452337	0.52928138547663
0.99999856525857	1,43E+08
0.953163936313776	0.0468360636862243
0.119202763080128	0.880797236919872
0.999871723599914	0.000128276400085944
0.143815312457072	0.856184687542928
0.907494357565918	0.0925056424340817
0.690636960648247	0.309363039351753
0.987877831888071	0.0121221681119293
0.999999999999964	3,64E+00
0.119202478875172	0.880797521124828
0.75890419690252	0.24109580309748
0.999958108997926	4,19E+09
0.999998910775069	1,09E+08
0.517810716017432	0.482189283982568
0.129394155413971	0.870605844586029
0.783180959045572	0.216819040954428
0.119202877018102	0.880797122981898
0.284788496744285	0.715211503255715
0.119202892919952	0.880797107080048
0.99948749703359	0.000512502966410047
0.999911358557406	8,86E+09
0.999999999995189	4,81E+02
0.119202730687084	0.880797269312916
0.999891989555237	0.000108010444763234
1	1,62E-15
0.119202378654544	0.880797621345456
0.999996460971612	3,54E+08
0.999999999740466	2,60E+04
0.999757241419264	0.000242758580735929
0.999999999997687	2,31E+02
0.99999989199424	1,08E+07
0.999959366908272	4,06E+09
1	4,00E-03
0.119202801120328	0.880797198879672
0.590175537207306	0.409824462792694
0.462511273073707	0.537488726926293
0.11920225863471	0.88079774136529
0.80654320707024	0.19345679292976
1	2,03E-03
0.370879391802392	0.629120608197608
1	4,98E-78
0.11920277088746	0.88079722911254
0.999999999999999	1,25E-01
0.997363799688637	0.00263620031136269
0.999999756827448	2,43E+07
0.807776032939587	0.192223967060413
0.119201810054414	0.880798189945586
0.999999999999943	5,70E+00
0.340276389220036	0.659723610779964
0.999106537846013	0.000893462153986715
0.12190802907877	0.87809197092123
1	4,17E-02
0.999999999811009	1,89E+04
0.119202777031996	0.880797222968004
0.679694445406817	0.320305554593183
0.999999983201366	1,68E+06
0.701085099598229	0.298914900401771
1	6,17E-25
0.999999890822844	1,09E+07
1	3,81E-138
0.625740303078473	0.374259696921527
0.977675484776402	0.0223245152235983
1	1,25E-58
1	9,53E-49
0.245812519266108	0.754187480733892
0.134892639540052	0.865107360459948
1	1,18E-02
0.999999999999998	1,72E-01
0.119202801849402	0.880797198150598
1	1,06E-05
0.123165649421845	0.876834350578155
1	7,28E-06
0.937018784115904	0.0629812158840965
1	4,23E-26
0.197201115152613	0.802798884847388
0.150434175777442	0.849565824222558
0.999999997648342	2,35E+05
0.961502695607127	0.0384973043928731
0.999999956114037	4,39E+06
0.234237699564369	0.765762300435631
0.999999997905414	2,09E+05
0.999999998987124	1,01E+05
1	8,25E-03
0.96717860881882	0.0328213911811799
1	9,99E-08
0.999999999704943	2,95E+04
1	1,24E-36
0.120523359758391	0.879476640241609
1	6,03E-74
0.813892395294114	0.186107604705886
0.196300559349184	0.803699440650816
0.878730050108819	0.121269949891181
0.999999999999854	1,46E+01
1	3,37E-02
1	1,80E-12
0.992553920109194	0.00744607989080632
0.999999577599601	4,22E+07
0.99125903832714	0.00874096167286008
0.851138495796489	0.148861504203511
0.967573371812044	0.0324266281879559
1	5,24E-115
1	1,31E-16
0.999704562322496	0.000295437677504308
0.999855238256563	0.000144761743437296
1	7,38E-05
0.999990415641573	9,58E+08
1	2,74E-18
0.999999984448206	1,56E+06
0.975706826898016	0.0242931731019838
0.999997608344859	2,39E+08
1	2,54E-03
1	1,55E-17
1	2
